# Supplementary material for: Compartmentalization of the Edinburgh Human Metabolic Network
Source: BMC Bioinformatics. 2010 Jul 22;11:393. doi: 10.1186/1471-2105-11-393 (PMC2918583; doi:10.1186/1471-2105-11-393)
Supplement: Additional file 1 — Complementary groups and deleted protein-reaction relationships in revision of type c reaction. Sheet 1 in this file contains the 16 complementary groups. Sheet 2 contains the 43 deleted protein-reaction relationships in the revision of type c reaction. [file 1471-2105-11-393-S1.XLS]

## Sheet: Sheet1
16 complementary groups in type c
protein ID
O14939;Q13393
O75828;P16152;Q9BTZ2
P09110;P42765;P55084;P40939
P23368;Q16798;P48163
P27144;Q9UIJ7;P00568
P34897;P34896
P40926;P40925
P48735;O75874
Q16698;Q9NUI1
Q16822;P35558
Q8N5Z0;Q16773
Q99424;P23219;P35354
Q99798;P21399
Q9NWT6;Q12797
O00411;O14802;O15160;O15318;O15514;O95602;P05423;P19387;P19388;P24928;P30876;P36954;P52434;P52435;P53803;P61218;P62487;P62875;Q6ZS17;Q9BT43;;Q9BUI4;Q9GZS1;Q9H1D9;Q9H9Y6;Q9NVU0;Q9NW08;Q9P1U0;Q9Y2S0;Q9Y2Y1;Q9Y535
P08236;Q9UEF7

## Sheet: Sheet2
deleted protein-reaction relationship in type c
RE3383 - P09110
RE3384 - P09110
RE3388 - P09110
RE3394 - P09110
RE3396 - P09110
RE3400 - P09110
RE3189 - P09110
RE3190 - P09110
RE3191 - P09110
RE3006 - P09110
R00927 - P09110
R00238 - P09110
R01177 - P09110
RE2993 - Q16698
RE2996 - Q16698
RE3001 - Q16698
R04546 - P55084
R04811 - P55084
RE3139 - P55084
RE2988 - P55084
RE2989 - P55084
RE3158 - P55084
RE3097 - P55084
R03858 - P55084
R03991 - P55084
R04742 - P55084
R04747 - P09110
R03778 - P55084
R04546 - P42765
R04811 - P42765
RE3139 - P42765
RE2988 - P42765
RE2989 - P42765
RE3158 - P42765
RE3097 - P42765
R03858 - P42765
R03991 - P42765
R04742 - P42765
R03778 - P42765
RE3391 - Q9NUI1
RE3392 - Q9NUI1
RE3403 - Q9NUI1
RE3404 - Q9NUI1
