# Supplementary material for: Compartmentalization of the Edinburgh Human Metabolic Network
Source: BMC Bioinformatics. 2010 Jul 22;11:393. doi: 10.1186/1471-2105-11-393 (PMC2918583; doi:10.1186/1471-2105-11-393)
Supplement: Additional file 3 — Result of literature-based revision. Sheet 1 includes basic information of location revised reaction (ID, reversibility, equation, pathway), the reaction location before revision and that after revision. The reaction in beta-oxidation is marked in column 8 and the corresponding textbooks and literature are listed in column 9. Sheet 2 contains the deleted protein-reaction relationships. The protein-reaction relationships deleted in beta-oxidation revision are marked in column 5. [file 1471-2105-11-393-S3.ZIP]

Archive with 1 entries (1 files):
- 3.xls
