# Supplementary material for: Compartmentalization of the Edinburgh Human Metabolic Network
Source: BMC Bioinformatics. 2010 Jul 22;11:393. doi: 10.1186/1471-2105-11-393 (PMC2918583; doi:10.1186/1471-2105-11-393)
Supplement: Additional file 3 — Result of literature-based revision. Sheet 1 includes basic information of location revised reaction (ID, reversibility, equation, pathway), the reaction location before revision and that after revision. The reaction in beta-oxidation is marked in column 8 and the corresponding textbooks and literature are listed in column 9. Sheet 2 contains the deleted protein-reaction relationships. The protein-reaction relationships deleted in beta-oxidation revision are marked in column 5. [file 1471-2105-11-393-S3.ZIP › 3.xls]

## Sheet: Sheet1
reaction ID	reversibility	equation	equation in ID	location before revision	location after revision	pathway	beta-oxidation reaction	textbooks or literature
RE3387	T	NAD('+)+3(`S`),8(`R`)-dihydroxy-6`E`,10`Z`-hexadecadienoate = NADH+H('+)+3-oxo-8(`R`)-hydroxy-hexadeca-6`E`,10`Z`-dienoate	C00003+CE5306=C00004+C00080+CE5309	uncertain;Peroxisomes;Mitochondria;	Mitochondria	3-oxo-10R-octadecatrienoate beta-oxidation	1	Colin J. Masters DC: the peroxisome:a vital organelle. Cambridge University Press 2005
RE3386	T	H(,2)O+8(`R`)-hydroxy-hexadeca-2`E`,6`E`,10`Z`-trienoate = 3(`S`),8(`R`)-dihydroxy-6`E`,10`Z`-hexadecadienoate	C00001+CE5315=CE5306	Peroxisomes;Mitochondria;	Mitochondria	3-oxo-10R-octadecatrienoate beta-oxidation	1	Colin J. Masters DC: the peroxisome:a vital organelle. Cambridge University Press 2005
RE3393	T	NAD('+)+3(`S`),6(`R`)-dihydroxy-tetradec-8`Z`-enoate = NADH+H('+)+3-oxo-6(`R`)-hydroxy-tetradec-8-`cis`-enoate	C00003+CE5305=C00004+C00080+CE5308	uncertain;Peroxisomes;Mitochondria;	Mitochondria	3-oxo-10R-octadecatrienoate beta-oxidation	1	Colin J. Masters DC: the peroxisome:a vital organelle. Cambridge University Press 2005
RE3390	T	H(,2)O+6(`R`)-hydroxy-tetradeca-2`E`,8`Z`-dienoate = 3(`S`),6(`R`)-dihydroxy-tetradec-8`Z`-enoate	C00001+CE5312=CE5305	Peroxisomes;Mitochondria;	Mitochondria	3-oxo-10R-octadecatrienoate beta-oxidation	1	Colin J. Masters DC: the peroxisome:a vital organelle. Cambridge University Press 2005
RE3399	T	NAD('+)+3(`S`),8(`S`)-dihydroxy-6`E`,10`Z`-hexadecadienoate = NADH+H('+)+3-oxo-8(`S`)-hydroxy-hexadeca-6`E`,10`Z`-dienoate	C00003+CE5318=C00004+C00080+CE5321	uncertain;Peroxisomes;Mitochondria;	Mitochondria	3-oxo-10R-octadecatrienoate beta-oxidation	1	Colin J. Masters DC: the peroxisome:a vital organelle. Cambridge University Press 2005
RE3398	T	H(,2)O+8(`S`)-hydroxy-hexadeca-2`E`,6`E`,10`Z`-trienoate = 3(`S`),8(`S`)-dihydroxy-6`E`,10`Z`-hexadecadienoate	C00001+CE5327=CE5318	Peroxisomes;Mitochondria;	Mitochondria	3-oxo-10R-octadecatrienoate beta-oxidation	1	Colin J. Masters DC: the peroxisome:a vital organelle. Cambridge University Press 2005
RE3402	T	NAD('+)+3(`S`),6(`S`)-dihydroxy-tetradec-8`Z`-enoate = NADH+H('+)+3-oxo-6(`S`)-hydroxy-tetradec-8`Z`-enoate	C00003+CE5317=C00004+C00080+CE5320	uncertain;Peroxisomes;Mitochondria;	Mitochondria	3-oxo-10R-octadecatrienoate beta-oxidation	1	Colin J. Masters DC: the peroxisome:a vital organelle. Cambridge University Press 2005
RE3401	T	H(,2)O+6(`S`)-hydroxy-tetradeca-2`E`,8`Z`-dienoate = 3(`S`),6(`S`)-dihydroxy-tetradec-8`Z`-enoate	C00001+CE5324=CE5317	Peroxisomes;Mitochondria;	Mitochondria	3-oxo-10R-octadecatrienoate beta-oxidation	1	Colin J. Masters DC: the peroxisome:a vital organelle. Cambridge University Press 2005
RE3385	F	O(,2)+8(`R`)-hydroxy-hexadeca-4`E`,6`E`,10`Z`-trienoate = H(,2)O(,2)+8(`R`)-hydroxy-hexadeca-2`E`,4`E`,6`E`,10`Z`-tetraenoate	C00007+CE5316=C00027+CE5314	Peroxisomes;Mitochondria;	Mitochondria	3-oxo-10R-octadecatrienoate beta-oxidation	1	Colin J. Masters DC: the peroxisome:a vital organelle. Cambridge University Press 2005
RE3389	F	O(,2)+6(`R`)-hydroxy-tetradeca-4`E`,8`Z`-dienoate = H(,2)O(,2)+6(`R`)-hydroxy-tetradeca-2`E`,4`E`,8`Z`-trienoate	C00007+CE5313=C00027+CE5311	Peroxisomes;Mitochondria;	Mitochondria	3-oxo-10R-octadecatrienoate beta-oxidation	1	Colin J. Masters DC: the peroxisome:a vital organelle. Cambridge University Press 2005
RE3395	F	O(,2)+6(`S`)-hydroxy-tetradeca-4`E`,8`Z`-dienoate = H(,2)O(,2)+6(`S`)-hydroxy-tetradeca-2`E`,4`E`,8`Z`-trienoate	C00007+CE5325=C00027+CE5323	Peroxisomes;Mitochondria;	Mitochondria	3-oxo-10R-octadecatrienoate beta-oxidation	1	Colin J. Masters DC: the peroxisome:a vital organelle. Cambridge University Press 2005
RE3397	F	O(,2)+8(`S`)-hydroxy-hexadeca-4`E`,6`E`-10`Z`-trienoate = H(,2)O(,2)+8(`S`)-hydroxy-hexadeca-2`E`,4`E`,6`E`,10`Z`-tetraenoate	C00007+CE5328=C00027+CE5326	Peroxisomes;Mitochondria;	Mitochondria	3-oxo-10R-octadecatrienoate beta-oxidation	1	Colin J. Masters DC: the peroxisome:a vital organelle. Cambridge University Press 2005
R04507	F	ATP+3alpha,7alpha-Dihydroxy-5beta-cholestanate+CoA=AMP +Pyrophosphate+3alpha,7alpha-Dihydroxy-5beta-cholestanoyl-CoA	C00002+C04554+C00010=C00020+C00013+C04644	Endoplasmic reticulum;Peroxisomes;Mitochondria;	Endoplasmic reticulum	Bile acid biosynthesis		Colin J. Masters DC: the peroxisome:a vital organelle. Cambridge University Press 2005
R03719	T	Propanoyl-CoA+Choloyl-CoA=CoA +3alpha,7alpha,12alpha-Trihydroxy-5beta-24-oxocholestanoyl-CoA	C00100+C01794=C00010+C05467	uncertain;Peroxisomes;Mitochondria;	Peroxisomes	Bile acid biosynthesis	1	Tong S, Jingyan W. Biochemistry. China Higher Education Press,2002
RE1814	F	O(,2)+3"a",7"a",12"a"-trihydroxy-5"b"-cholestanoyl-CoA = H(,2)O(,2)+24-`trans`-trihydroxycoprostenoyl-CoA	C00007+C04760=C00027+C05460	Peroxisomes;Mitochondria;	Peroxisomes	Bile acid biosynthesis	1	Colin J. Masters DC: the peroxisome:a vital organelle. Cambridge University Press 2005
RE1831	T	H(,2)O+24-`trans`-trihydroxycoprostenoyl-CoA = 3"a",7"a",12"a",24-tetrahydroxy-5"b"-cholestanoyl-CoA	C00001+C05460=C05450	Peroxisomes;Mitochondria;	Peroxisomes	Bile acid biosynthesis	1	Colin J. Masters DC: the peroxisome:a vital organelle. Cambridge University Press 2005
RE1832	T	FAD+3"a",7"a",12"a",24-tetrahydroxy-5"b"-cholestanoyl-CoA = FADH(,2)+3"a",7"a",12"a"-trihydroxy-24-oxo-5"b"-cholestanoyl-CoA	C00016+C05450=C01352+C05467	Peroxisomes;Mitochondria;	Peroxisomes	Bile acid biosynthesis	1	Colin J. Masters DC: the peroxisome:a vital organelle. Cambridge University Press 2005
R04580	F	ATP+3alpha,7alpha,12alpha-Trihydroxy-5beta-cholestanoate+CoA <=>AMP+Pyrophosphate +3alpha,7alpha,12alpha-Trihydroxy-5beta-cholestanoyl-CoA	C00002+C04722+C00010=C00020+C00013+C04760	Endoplasmic reticulum;Peroxisomes;Mitochondria;	Endoplasmic reticulum	Bile acid biosynthesis		Tong S, Jingyan W. Biochemistry. China Higher Education Press,2002
RE3224	F	malonyl-CoA+oleoyl-CoA+H('+) = CO(,2)+CoA+3-oxo-11-`cis`-eicosenoyl-CoA	C00083+C00510+C00080=C00011+C00010+CE5144	uncertain;Endoplasmic reticulum;	Cytosol;Endoplasmic reticulum	De novo fatty acid biosynthesis		Tong S, Jingyan W. Biochemistry. China Higher Education Press,2002
RE3225	F	malonyl-CoA+H('+)+11-`cis`-eicosenoyl-CoA = CO(,2)+CoA+3-oxo-13`cis`-docosenoyl-CoA	C00083+C00080+CE5151=C00011+C00010+CE5152	uncertain;Endoplasmic reticulum;	Cytosol;Endoplasmic reticulum	De novo fatty acid biosynthesis		Tong S, Jingyan W. Biochemistry. China Higher Education Press,2002
RE3226	F	malonyl-CoA+H('+)+`cis`-13-docosenoyl-CoA = CO(,2)+CoA+3-oxo-`cis`-15-tetracosaenoyl-CoA	C00083+C00080+CE5155=C00011+C00010+CE5156	uncertain;Endoplasmic reticulum;	Cytosol;Endoplasmic reticulum	De novo fatty acid biosynthesis		Tong S, Jingyan W. Biochemistry. China Higher Education Press,2002
RE3227	T	NADPH+H('+)+3-oxo-11-`cis`-eicosenoyl-CoA = NADP('+)+3(`S`)-hydroxy-11-`cis`-eicosenoyl-CoA	C00005+C00080+CE5144=C00006+CE5148	uncertain;Endoplasmic reticulum;	Cytosol;Endoplasmic reticulum	De novo fatty acid biosynthesis		Tong S, Jingyan W. Biochemistry. China Higher Education Press,2002
RE3228	T	3(`S`)-hydroxy-11-`cis`-eicosenoyl-CoA = H(,2)O+`trans`,`cis`-2,11-eicosadienoyl-CoA	CE5148=C00001+CE5150	uncertain;Endoplasmic reticulum;	Cytosol;Endoplasmic reticulum	De novo fatty acid biosynthesis		Tong S, Jingyan W. Biochemistry. China Higher Education Press,2002
RE3229	T	NADPH+H('+)+`trans`,`cis`-2,11-eicosadienoyl-CoA = NADP('+)+11-`cis`-eicosenoyl-CoA	C00005+C00080+CE5150=C00006+CE5151	uncertain;Endoplasmic reticulum;	Cytosol;Endoplasmic reticulum	De novo fatty acid biosynthesis		Tong S, Jingyan W. Biochemistry. China Higher Education Press,2002
RE3230	T	NADPH+H('+)+3-oxo-13`cis`-docosenoyl-CoA = NADP('+)+3(`S`)-hydroxy-13`cis`-docosenoyl-CoA	C00005+C00080+CE5152=C00006+CE5153	uncertain;Endoplasmic reticulum;	Cytosol;Endoplasmic reticulum	De novo fatty acid biosynthesis		Tong S, Jingyan W. Biochemistry. China Higher Education Press,2002
RE3231	T	3(`S`)-hydroxy-13`cis`-docosenoyl-CoA = H(,2)O+`trans`,`cis`-2,13-docosadienoyl-CoA	CE5153=C00001+CE5154	uncertain;Endoplasmic reticulum;	Cytosol;Endoplasmic reticulum	De novo fatty acid biosynthesis		Tong S, Jingyan W. Biochemistry. China Higher Education Press,2002
RE3232	T	NADPH+H('+)+`trans`,`cis`-2,13-docosadienoyl-CoA = NADP('+)+`cis`-13-docosenoyl-CoA	C00005+C00080+CE5154=C00006+CE5155	uncertain;Endoplasmic reticulum;	Cytosol;Endoplasmic reticulum	De novo fatty acid biosynthesis		Tong S, Jingyan W. Biochemistry. China Higher Education Press,2002
RE3234	T	NADPH+H('+)+3-oxo-`cis`-15-tetracosaenoyl-CoA = NADP('+)+3(`S`)-hydroxy-`cis`-15-tetracosaenoyl-CoA	C00005+C00080+CE5156=C00006+CE5157	uncertain;Endoplasmic reticulum;	Cytosol;Endoplasmic reticulum	De novo fatty acid biosynthesis		Tong S, Jingyan W. Biochemistry. China Higher Education Press,2002
RE3235	T	3(`S`)-hydroxy-`cis`-15-tetracosaenoyl-CoA = H(,2)O+`trans`,`cis`-2,15-tetracosadienoyl-CoA	CE5157=C00001+CE5158	uncertain;Endoplasmic reticulum;	Cytosol;Endoplasmic reticulum	De novo fatty acid biosynthesis		Tong S, Jingyan W. Biochemistry. China Higher Education Press,2002
RE3236	T	NADPH+H('+)+`trans`,`cis`-2,15-tetracosadienoyl-CoA = NADP('+)+`cis`-15-tetracosenoyl-CoA	C00005+C00080+CE5158=C00006+CE5159	uncertain;Endoplasmic reticulum;	Cytosol;Endoplasmic reticulum	De novo fatty acid biosynthesis		Tong S, Jingyan W. Biochemistry. China Higher Education Press,2002
RE3240	F	NADPH+O(,2)+H('+)+stearoyl-CoA = 2 H(,2)O+NADP('+)+oleoyl-CoA	C00005+C00007+C00080+C00412=C00001+C00006+C00510	uncertain;Endoplasmic reticulum;	Cytosol;Endoplasmic reticulum	De novo fatty acid biosynthesis		Tong S, Jingyan W. Biochemistry. China Higher Education Press,2002
RE3241	F	malonyl-CoA+palmitoleoyl-CoA+H('+) = CO(,2)+CoA+3-oxo-`cis`-9-octadecenoyl-CoA	C00083+CE0852+C00080=C00011+C00010+CE5160	uncertain;Endoplasmic reticulum;	Cytosol;Endoplasmic reticulum	De novo fatty acid biosynthesis		Tong S, Jingyan W. Biochemistry. China Higher Education Press,2002
RE3242	T	NADPH+H('+)+3-oxo-`cis`-9-octadecenoyl-CoA = NADP('+)+3(`S`)-hydroxy-`cis`-9-octadecenoyl-CoA	C00005+C00080+CE5160=C00006+CE5161	uncertain;Endoplasmic reticulum;	Cytosol;Endoplasmic reticulum	De novo fatty acid biosynthesis		Tong S, Jingyan W. Biochemistry. China Higher Education Press,2002
RE3243	T	3(`S`)-hydroxy-`cis`-9-octadecenoyl-CoA = H(,2)O+`trans`,`cis`-2,9-octadecadienoyl-CoA	CE5161=C00001+CE5162	uncertain;Endoplasmic reticulum;	Cytosol;Endoplasmic reticulum	De novo fatty acid biosynthesis		Tong S, Jingyan W. Biochemistry. China Higher Education Press,2002
RE3244	T	NADPH+H('+)+`trans`,`cis`-2,9-octadecadienoyl-CoA = NADP('+)+oleoyl-CoA	C00005+C00080+CE5162=C00006+C00510	uncertain;Endoplasmic reticulum;	Cytosol;Endoplasmic reticulum	De novo fatty acid biosynthesis		Tong S, Jingyan W. Biochemistry. China Higher Education Press,2002
RE3246	F	palmitoyl-CoA+NADPH+O(,2)+H('+) = 2 H(,2)O+NADP('+)+palmitoleoyl-CoA	C00154+C00005+C00007+C00080=C00001+C00006+CE0852	uncertain;Endoplasmic reticulum;	Cytosol;Endoplasmic reticulum	De novo fatty acid biosynthesis		Tong S, Jingyan W. Biochemistry. China Higher Education Press,2002
RE3177	T	NAD('+)+3(`S`)-hydroxy-4(`R`),8-dimethyl-nonanoyl-CoA = NADH+H('+)+3-oxo-4(`R`),8-dimethyl-nonanoyl-CoA	C00003+CE4801=C00004+C00080+CE4803	uncertain;Peroxisomes;Mitochondria;	Mitochondria	Dimethyl-branched-chain fatty acid mitochondrial beta-oxidation	1	Colin J. Masters DC: the peroxisome:a vital organelle. Cambridge University Press 2005
RE3192	T	H(,2)O+4(`R`),8-dimethyl-`trans`-2-nonenoyl-CoA = 3(`S`)-hydroxy-4(`R`),8-dimethyl-nonanoyl-CoA	C00001+CE4806=CE4801	Peroxisomes;Mitochondria;	Mitochondria	Dimethyl-branched-chain fatty acid mitochondrial beta-oxidation	1	Colin J. Masters DC: the peroxisome:a vital organelle. Cambridge University Press 2005
RE3178	T	NAD('+)+3(`S`)-hydroxy-2(`S`),6-dimethyl-heptanoyl-CoA = NADH+H('+)+3-oxo-(2`S`)-methylisocapryloyl-CoA	C00003+CE4800=C00004+C00080+CE4796	uncertain;Peroxisomes;Mitochondria;	Mitochondria	Dimethyl-branched-chain fatty acid mitochondrial beta-oxidation	1	Colin J. Masters DC: the peroxisome:a vital organelle. Cambridge University Press 2005
RE3193	T	H(,2)O+2,6-dimethyl-`trans`-2-heptenoyl-CoA = 3(`S`)-hydroxy-2(`S`),6-dimethyl-heptanoyl-CoA	C00001+CE4799=CE4800	Peroxisomes;Mitochondria;	Mitochondria	Dimethyl-branched-chain fatty acid mitochondrial beta-oxidation	1	Colin J. Masters DC: the peroxisome:a vital organelle. Cambridge University Press 2005
RE3179	T	NAD('+)+3(`S`)-hydroxy-4-methyl-pentanoyl-CoA = NADH+H('+)+3-oxo-4-methyl-pentanoyl-CoA	C00003+CE4802=C00004+C00080+CE4804	uncertain;Peroxisomes;Mitochondria;	Mitochondria	Dimethyl-branched-chain fatty acid mitochondrial beta-oxidation	1	Colin J. Masters DC: the peroxisome:a vital organelle. Cambridge University Press 2005
RE3194	T	H(,2)O+4-methyl-`trans`-2-pentenoyl-CoA = 3(`S`)-hydroxy-4-methyl-pentanoyl-CoA	C00001+CE4807=CE4802	Peroxisomes;Mitochondria;	Mitochondria	Dimethyl-branched-chain fatty acid mitochondrial beta-oxidation	1	Colin J. Masters DC: the peroxisome:a vital organelle. Cambridge University Press 2005
RE3195	T	2(`S`),6-dimethyl-heptanoyl-CoA = 2(`R`),6-dimethyl-heptanoyl-CoA	CE4798=CE4797	Peroxisomes;Mitochondria;	Mitochondria	Dimethyl-branched-chain fatty acid mitochondrial beta-oxidation	1	Colin J. Masters DC: the peroxisome:a vital organelle. Cambridge University Press 2005
R00867	F	ATP+D-Fructose=ADP+beta-D-Fructose 6-phosphate	C00002+C00095=C00008+C05345	uncertain;Cytosol;Mitochondria;	Cytosol	Fructose and mannose metabolism		Tong S, Jingyan W. Biochemistry. China Higher Education Press,2002
R01326	F	ATP+D-Mannose=ADP+D-Mannose 6-phosphate	C00002+C00159=C00008+C00275	uncertain;Cytosol;Mitochondria;	Cytosol	Fructose and mannose metabolism		Tong S, Jingyan W. Biochemistry. China Higher Education Press,2002
R01819	T	D-Mannose 6-phosphate=beta-D-Fructose 6-phosphate	C00275=C05345	Cytosol;Mitochondria;	Cytosol	Fructose and mannose metabolism		Tong S, Jingyan W. Biochemistry. China Higher Education Press,2002
R01787	T	D-Sorbitol+NADP+=alpha-D-Glucose+NADPH+H+	C00794+C00006=C00267+C00005+C00080	Extracellular;uncertain;	Cytosol	Fructose and mannose metabolism		Tong S, Jingyan W. Biochemistry. China Higher Education Press,2002
RE1342	T	NAD('+)+D-sorbitol = D-glucose+NADH+H('+)	C00003+C00794=C00031+C00004+C00080	Extracellular;uncertain;	Cytosol	Fructose and mannose metabolism		Tong S, Jingyan W. Biochemistry. China Higher Education Press,2002
R00875	T	D-Sorbitol+NAD+=D-Fructose+NADH+H+	C00794+C00003=C00095+C00004+C00080	uncertain;	Cytosol	Fructose and mannose metabolism		Tong S, Jingyan W. Biochemistry. China Higher Education Press,2002
R00883	F	GDP+D-Mannose 1-phosphate=Orthophosphate+GDPmannose	C00035+C00636=C00009+C00096	uncertain;	Cytosol	Fructose and mannose metabolism		Tong S, Jingyan W. Biochemistry. China Higher Education Press,2002
R00888	F	GDPmannose=GDP-4-dehydro-6-deoxy-D-mannose+H2O	C00096=C01222+C00001	uncertain;	Cytosol	Fructose and mannose metabolism		Tong S, Jingyan W. Biochemistry. China Higher Education Press,2002
R01818	T	D-Mannose 6-phosphate=D-Mannose 1-phosphate	C00275=C00636	uncertain;	Cytosol	Fructose and mannose metabolism		Tong S, Jingyan W. Biochemistry. China Higher Education Press,2002
R01951	F	GTP+L-Fucose 1-phosphate=Pyrophosphate+GDP-L-fucose	C00044+C02985=C00013+C00325	uncertain;	Cytosol	Fructose and mannose metabolism		Tong S, Jingyan W. Biochemistry. China Higher Education Press,2002
R02071	F	ATP+D-Fructose 1-phosphate=ADP+beta-D-Fructose1,6-bisphosphate	C00002+C01094=C00008+C05378	uncertain;	Cytosol	Fructose and mannose metabolism		Tong S, Jingyan W. Biochemistry. China Higher Education Press,2002
R03161	F	ATP+6-Deoxy-L-galactose=ADP+L-Fucose 1-phosphate	C00002+C01019=C00008+C02985	uncertain;	Cytosol	Fructose and mannose metabolism		Tong S, Jingyan W. Biochemistry. China Higher Education Press,2002
R05692	T	GDP-L-fucose+NAD+=GDP-4-dehydro-6-deoxy-D-mannose+NADH+H+	C00325+C00003=C01222+C00004+C00080	uncertain;	Cytosol	Fructose and mannose metabolism		Tong S, Jingyan W. Biochemistry. China Higher Education Press,2002
R07059	T	GDP-4-dehydro-6-deoxy-D-mannose=GDP-4-keto-6-L-deoxygalactose	C01222=C14830	uncertain;	Cytosol	Fructose and mannose metabolism		Tong S, Jingyan W. Biochemistry. China Higher Education Press,2002
R07060	T	GDP-4-keto-6-L-deoxygalactose+NADPH+H+=GDP-L-fucose+NADP+	C14830+C00005+C00080=C00325+C00006	uncertain;	Cytosol	Fructose and mannose metabolism		Tong S, Jingyan W. Biochemistry. China Higher Education Press,2002
RE1508	T	ATP+D-mannose 1-phosphate = ADP+H('+)+D-1,6-mannose diphosphate	C00002+C00636=C00008+C00080+C03693	uncertain;	Cytosol	Fructose and mannose metabolism		Tong S, Jingyan W. Biochemistry. China Higher Education Press,2002
RE2782	T	ATP+D-sorbitol = ADP+H('+)+sorbitol 3-phosphate	C00002+C00794=C00008+C00080+CE3075	uncertain;	Cytosol	Fructose and mannose metabolism		Tong S, Jingyan W. Biochemistry. China Higher Education Press,2002
RE2783	T	ATP+D-fructose = ADP+H('+)+fructose 3-phosphate	C00002+C00095=C00008+C00080+CE3074	uncertain;	Cytosol	Fructose and mannose metabolism		Tong S, Jingyan W. Biochemistry. China Higher Education Press,2002
R00762	F	D-Fructose 1,6-bisphosphate+H2O=D-Fructose 6-phosphate +Orthophosphate	C00354+C00001=C00085+C00009	uncertain;	Cytosol	Fructose and mannose metabolism		Tong S, Jingyan W. Biochemistry. China Higher Education Press,2002
RE0864	T	ATP+1-deoxy-1-(`N`('6)-lysino)-D-fructose = ADP+H('+)+fructoselysine 3-phosphate	C00002+CE1787=C00008+C00080+CE2846	uncertain;	Cytosol	Fructose and mannose metabolism		Tong S, Jingyan W. Biochemistry. China Higher Education Press,2002
RE0875	T	ATP+fructoseglycine = ADP+H('+)+fructoseglycine ketone 3-phosphate	C00002+CE2847=C00008+C00080+CE2848	uncertain;	Cytosol	Fructose and mannose metabolism		Tong S, Jingyan W. Biochemistry. China Higher Education Press,2002
R00369	T	L-Alanine+Glyoxylate=Pyruvate+Glycine	C00041+C00048=C00022+C00037	Peroxisomes;Mitochondria;	Peroxisomes	Glycine, serine, alanine and threonine metabolism		Colin J. Masters DC: the peroxisome:a vital organelle. Cambridge University Press 2005
R00585	T	L-Serine+Pyruvate=Hydroxypyruvate+L-Alanine	C00065+C00022=C00168+C00041	Peroxisomes;Mitochondria;	Peroxisomes	Glycine, serine, alanine and threonine metabolism		Colin J. Masters DC: the peroxisome:a vital organelle. Cambridge University Press 2005
R02529	F	Aminoacetone+H2O+Oxygen=Methylglyoxal+NH3+H2O2	C01888+C00001+C00007=C00546+C00014+C00027	uncertain;Peroxisomes;Mitochondria;	Peroxisomes	Glycine, serine, alanine and threonine metabolism		Colin J. Masters DC: the peroxisome:a vital organelle. Cambridge University Press 2005
R00220	F	L-Serine=Pyruvate+NH3	C00065=C00022+C00014	Peroxisomes;Mitochondria;	Peroxisomes	Glycine, serine, alanine and threonine metabolism		Colin J. Masters DC: the peroxisome:a vital organelle. Cambridge University Press 2005
R01600	F	ATP+beta-D-Glucose=ADP+beta-D-Glucose 6-phosphate	C00002+C00221=C00008+C01172	uncertain;Cytosol;Mitochondria;	uncertain;Cytosol	Glycolysis and Gluconeogenesis		Tong S, Jingyan W. Biochemistry. China Higher Education Press,2002
R01786	F	ATP+alpha-D-Glucose=ADP+alpha-D-Glucose 6-phosphate	C00002+C00267=C00008+C00668	uncertain;Cytosol;Mitochondria;	uncertain;Cytosol	Glycolysis and Gluconeogenesis		Tong S, Jingyan W. Biochemistry. China Higher Education Press,2002
R02739	T	alpha-D-Glucose 6-phosphate=beta-D-Glucose 6-phosphate	C00668=C01172	Extracellular;Cytosol;Endoplasmic reticulum;Mitochondria;	Extracellular;Cytosol;Endoplasmic reticulum	Glycolysis and Gluconeogenesis		Tong S, Jingyan W. Biochemistry. China Higher Education Press,2002
R01602	T	alpha-D-Glucose=beta-D-Glucose	C00267=C00221	Cytosol;Endoplasmic reticulum;Mitochondria;	Cytosol;Endoplasmic reticulum	Glycolysis and Gluconeogenesis		Tong S, Jingyan W. Biochemistry. China Higher Education Press,2002
R00710	T	Acetaldehyde+NAD++H2O=Acetate+NADH+H+	C00084+C00003+C00001=C00033+C00004+C00080	uncertain;Cytosol;Endoplasmic reticulum;Mitochondria;	uncertain;Cytosol;Mitochondria	Glycolysis and Gluconeogenesis		de Laurenzi V., Rogers G.R., Hamrock D.J., Marekov L.N., Steinert P.M., Compton J.G., Markova N., Rizzo W.B.Sjogren-Larsson syndrome is caused by mutations in the fatty aldehyde dehydrogenase gene.Nat. Genet. 1996.12:52-57
R00711	T	Acetaldehyde+NADP++H2O=Acetate+NADPH+H+	C00084+C00006+C00001=C00033+C00005+C00080	uncertain;Cytosol;Endoplasmic reticulum;Mitochondria;	uncertain;Cytosol;Mitochondria	Glycolysis and Gluconeogenesis		de Laurenzi V., Rogers G.R., Hamrock D.J., Marekov L.N., Steinert P.M., Compton J.G., Markova N., Rizzo W.B.Sjogren-Larsson syndrome is caused by mutations in the fatty aldehyde dehydrogenase gene.Nat. Genet. 1996.12:52-57
RE3577	T	ATP+CoA+20-COOH-leukotriene E(,4) = AMP+PP(,i)+CoA-20-COOH-LTE(,4)	C00002+C00010+CE5995=C00020+C00013+CE6190	uncertain;Cytosol;Endoplasmic reticulum;Peroxisomes;Mitochondria;	Peroxisomes	Leukotriene metabolism	1	Mayatepek E, Hoffmann GF: Leukotrienes: biosynthesis, metabolism, and pathophysiologic significance. Pediatr Res 1995, 37(1):1-9
RE3586	T	H(,2)O+13`E`-tetranor-16-oxo-16-CoA-LTE(,4) = CoA+H('+)+13`E`-tetranor-16-carboxy-LTE(,4)	C00001+CE6228=C00010+C00080+CE6229	uncertain;Cytosol;Peroxisomes;Mitochondria;	Peroxisomes	Leukotriene metabolism	1	Mayatepek E, Hoffmann GF: Leukotrienes: biosynthesis, metabolism, and pathophysiologic significance. Pediatr Res 1995, 37(1):1-9
RE3573	T	NADH+H('+)+16,18-oxo-18-CoA-dinor-LTE(,4) = NAD('+)+16(`S`)-hydroxy-18-oxo-18-CoA-LTE(,4)	C00004+C00080+CE6198=C00003+CE6226	uncertain;Cytosol;Peroxisomes;Mitochondria;	Peroxisomes	Leukotriene metabolism	1	Mayatepek E, Hoffmann GF: Leukotrienes: biosynthesis, metabolism, and pathophysiologic significance. Pediatr Res 1995, 37(1):1-9
RE3572	T	NADH+H('+)+CoA-20-COOH-18-oxo-LTE(,4) = NAD('+)+18(`R`)-hydroxy-20-oxo-20-CoA-LTE(,4)	C00004+C00080+CE6189=C00003+CE6192	uncertain;Cytosol;Peroxisomes;Mitochondria;	Peroxisomes	Leukotriene metabolism	1	Mayatepek E, Hoffmann GF: Leukotrienes: biosynthesis, metabolism, and pathophysiologic significance. Pediatr Res 1995, 37(1):1-9
RE3574	T	H(,2)O+CoA-"o"-COOH-dinor-LTE(,4) = CoA+H('+)+18-carboxy-dinor-LTE(,4)	C00001+CE6188=C00010+C00080+CE6193	uncertain;Cytosol;Peroxisomes;Mitochondria;	Peroxisomes	Leukotriene metabolism	1	Mayatepek E, Hoffmann GF: Leukotrienes: biosynthesis, metabolism, and pathophysiologic significance. Pediatr Res 1995, 37(1):1-9
RE3579	T	H(,2)O+CoA-"o"-COOH-tetranor-LTE(,3) = CoA+H('+)+"o"-COOH-tetranor-LTE(,3)	C00001+CE6195=C00010+C00080+CE6197	uncertain;Cytosol;Peroxisomes;Mitochondria;	Peroxisomes	Leukotriene metabolism	1	Mayatepek E, Hoffmann GF: Leukotrienes: biosynthesis, metabolism, and pathophysiologic significance. Pediatr Res 1995, 37(1):1-9
RE3575	T	CoA+CoA-20-COOH-18-oxo-LTE(,4) = acetyl-CoA+CoA-"o"-COOH-dinor-LTE(,4)	C00010+CE6189=C00024+CE6188	Peroxisomes;Mitochondria;	Peroxisomes	Leukotriene metabolism	1	Mayatepek E, Hoffmann GF: Leukotrienes: biosynthesis, metabolism, and pathophysiologic significance. Pediatr Res 1995, 37(1):1-9
RE3584	T	CoA+16,18-oxo-18-CoA-dinor-LTE(,4) = acetyl-CoA+CoA-"o"-COOH-tetranor-LTE(,3)	C00010+CE6198=C00024+CE6195	Peroxisomes;Mitochondria;	Peroxisomes	Leukotriene metabolism	1	Mayatepek E, Hoffmann GF: Leukotrienes: biosynthesis, metabolism, and pathophysiologic significance. Pediatr Res 1995, 37(1):1-9
RE3585	F	O(,2)+CoA-"o"-COOH-tetranor-LTE(,3) = H(,2)O(,2)+13`E`-tetranor-16-oxo-16-CoA-LTE(,4)	C00007+CE6195=C00027+CE6228	Peroxisomes;Mitochondria;	Peroxisomes	Leukotriene metabolism	1	Mayatepek E, Hoffmann GF: Leukotrienes: biosynthesis, metabolism, and pathophysiologic significance. Pediatr Res 1995, 37(1):1-9
RE3576	F	O(,2)+CoA-20-COOH-LTE(,4) = H(,2)O(,2)+18`E`-20-oxo-20-CoA-LTE(,4)	C00007+CE6190=C00027+CE6191	Peroxisomes;Mitochondria;	Peroxisomes	Leukotriene metabolism	1	Mayatepek E, Hoffmann GF: Leukotrienes: biosynthesis, metabolism, and pathophysiologic significance. Pediatr Res 1995, 37(1):1-9
RE3578	T	H(,2)O+18`E`-20-oxo-20-CoA-LTE(,4) = 18(`R`)-hydroxy-20-oxo-20-CoA-LTE(,4)	C00001+CE6191=CE6192	Peroxisomes;Mitochondria;	Peroxisomes	Leukotriene metabolism	1	Mayatepek E, Hoffmann GF: Leukotrienes: biosynthesis, metabolism, and pathophysiologic significance. Pediatr Res 1995, 37(1):1-9
RE3580	F	O(,2)+CoA-"o"-COOH-dinor-LTE(,4) = H(,2)O(,2)+CoA-18-COOH-16`E`-dinor-LTE(,5)	C00007+CE6188=C00027+CE6204	Peroxisomes;Mitochondria;	Peroxisomes	Leukotriene metabolism	1	Mayatepek E, Hoffmann GF: Leukotrienes: biosynthesis, metabolism, and pathophysiologic significance. Pediatr Res 1995, 37(1):1-9
RE3581	T	NADPH+H('+)+CoA-18-COOH-16`E`-dinor-LTE(,5) = NADP('+)+CoA-18-COOH-15`E`-dinor-LTE(,4)	C00005+C00080+CE6204=C00006+CE6227	Peroxisomes;Mitochondria;	Peroxisomes	Leukotriene metabolism	1	Mayatepek E, Hoffmann GF: Leukotrienes: biosynthesis, metabolism, and pathophysiologic significance. Pediatr Res 1995, 37(1):1-9
RE3582	T	CoA-18-COOH-15`E`-dinor-LTE(,4) = 16`E`-18-oxo-18-CoA-dinor-LTE(,4)	CE6227=CE6225	Peroxisomes;Mitochondria;	Peroxisomes	Leukotriene metabolism	1	Mayatepek E, Hoffmann GF: Leukotrienes: biosynthesis, metabolism, and pathophysiologic significance. Pediatr Res 1995, 37(1):1-9
RE3583	T	H(,2)O+16`E`-18-oxo-18-CoA-dinor-LTE(,4) = 16(`S`)-hydroxy-18-oxo-18-CoA-LTE(,4)	C00001+CE6225=CE6226	Peroxisomes;Mitochondria;	Peroxisomes	Leukotriene metabolism	1	Mayatepek E, Hoffmann GF: Leukotrienes: biosynthesis, metabolism, and pathophysiologic significance. Pediatr Res 1995, 37(1):1-9
RE3552	T	H(,2)O+NAD('+)+20-oxo-leukotriene E(,4) = NADH+2 H('+)+20-COOH-leukotriene E(,4)	C00001+C00003+CE5994=C00004+C00080+CE5995	uncertain;Cytosol;Endoplasmic reticulum;Mitochondria;	Peroxisomes	Leukotriene metabolism	1	Mayatepek E, Hoffmann GF: Leukotrienes: biosynthesis, metabolism, and pathophysiologic significance. Pediatr Res 1995, 37(1):1-9
RE3551	T	NAD('+)+20-hydroxy-leukotriene E(,4) = NADH+H('+)+20-oxo-leukotriene E(,4)	C00003+C03577=C00004+C00080+CE5994	uncertain;Mitochondria;	Peroxisomes	Leukotriene metabolism	1	Mayatepek E, Hoffmann GF: Leukotrienes: biosynthesis, metabolism, and pathophysiologic significance. Pediatr Res 1995, 37(1):1-9
RE3550	F	leukotriene E(,4)+NADPH+O(,2)+H('+) = H(,2)O+NADP('+)+20-hydroxy-leukotriene E(,4)	C05952+C00005+C00007+C00080=C00001+C00006+C03577	uncertain;	Peroxisomes	Leukotriene metabolism	1	Mayatepek E, Hoffmann GF: Leukotrienes: biosynthesis, metabolism, and pathophysiologic significance. Pediatr Res 1995, 37(1):1-9
RE3332	T	2 glutathione+9-HpODE = H(,2)O+Oxidized glutathione+9-hydroxyoctadecadienoate	C00051+C14827=C00001+C00127+CE2539	Extracellular;uncertain;Nucleus;Cytosol;Mitochondria;	uncertain;Extracellular;Cytosol;Mitochondria	Linoleate metabolism		Tong S, Jingyan W. Biochemistry. China Higher Education Press,2002
RE3418	T	2 glutathione+13(`S`)-hydroperoxy-(9`E`,11`E`)-octadecadienoate = H(,2)O+Oxidized glutathione+13-hydroxy-(9`Z`,11`E`)-octadecadienoate	C00051+C04717=C00001+C00127+CE2163	Extracellular;uncertain;Nucleus;Cytosol;Mitochondria;	uncertain;Extracellular;Cytosol;Mitochondria	Linoleate metabolism		Tong S, Jingyan W. Biochemistry. China Higher Education Press,2002
R07057	F	Linoleate+Oxygen=9(S)-HPODE	C01595+C00007=C14827	Extracellular;Nucleus;Cytosol;Endoplasmic reticulum;Mitochondria;	Extracellular;Cytosol;Endoplasmic reticulum;Mitochondria	Linoleate metabolism		Tong S, Jingyan W. Biochemistry. China Higher Education Press,2002
R03626	F	Linoleate+Oxygen <=>(9Z,11E)-(13S)-13-Hydroperoxyoctadeca-9,11-dienoic acid	C01595+C00007=C04717	Extracellular;Nucleus;Cytosol;Mitochondria;	Extracellular;Cytosol;Mitochondria	Linoleate metabolism		Tong S, Jingyan W. Biochemistry. China Higher Education Press,2002
RE3333	T	reduced acceptor+9-HpODE = acceptor+H(,2)O+9-hydroxyoctadecadienoate	C00030+C14827=C00028+C00001+CE2539	uncertain;Nucleus;Endoplasmic reticulum;	uncertain;Endoplasmic reticulum	Linoleate metabolism		Tong S, Jingyan W. Biochemistry. China Higher Education Press,2002
RE3114	T	ATP+CoA+"a"-linolenate = AMP+PP(,i)+"a"-linolenoyl-CoA	C00002+C00010+C06427=C00020+C00013+CE4809	uncertain;Cytosol;Endoplasmic reticulum;Peroxisomes;Mitochondria;	uncertain;Cytosol;Endoplasmic reticulum	Omega-3 fatty acid metabolism		Tong S, Jingyan W. Biochemistry. China Higher Education Press,2002
RE3132	T	ATP+CoA+timnodonate = AMP+PP(,i)+eicosa-5,8,11,14,17-all-`cis`-pentaenoyl-CoA	C00002+C00010+CE2540=C00020+C00013+CE4813	uncertain;Cytosol;Endoplasmic reticulum;Peroxisomes;Mitochondria;	uncertain;Cytosol;Endoplasmic reticulum	Omega-3 fatty acid metabolism		Tong S, Jingyan W. Biochemistry. China Higher Education Press,2002
RE3146	T	ATP+CoA+nisinate = AMP+PP(,i)+tetracosa-6,9,12,15,18,21-all-`cis`-hexaenoyl-CoA	C00002+C00010+CE4786=C00020+C00013+CE4823	uncertain;Cytosol;Endoplasmic reticulum;Peroxisomes;Mitochondria;	uncertain;Cytosol;Endoplasmic reticulum	Omega-3 fatty acid metabolism		Tong S, Jingyan W. Biochemistry. China Higher Education Press,2002
RE3141	T	NAD('+)+(3`S`)-hydroxy-tetracosa-6,9,12,15,18,21-all-`cis`-hexaenoyl-CoA = NADH+H('+)+3-oxo-all-`cis`-6,9,12,15,18,21-tetracosahexaenoyl-CoA	C00003+CE4825=C00004+C00080+CE4826	uncertain;Cytosol;Peroxisomes;Mitochondria;	Peroxisomes	Omega-3 fatty acid metabolism	1	Colin J. Masters DC: the peroxisome:a vital organelle. Cambridge University Press 2005
RE3140	T	H(,2)O+`trans`-2-all-`cis`-6,9,12,15,18,21-tetracosaheptaenoyl-CoA = (3`S`)-hydroxy-tetracosa-6,9,12,15,18,21-all-`cis`-hexaenoyl-CoA	C00001+CE4828=CE4825	Peroxisomes;Mitochondria;	Peroxisomes	Omega-3 fatty acid metabolism	1	Colin J. Masters DC: the peroxisome:a vital organelle. Cambridge University Press 2005
RE3145	F	O(,2)+tetracosa-6,9,12,15,18,21-all-`cis`-hexaenoyl-CoA = H(,2)O(,2)+`trans`-2-all-`cis`-6,9,12,15,18,21-tetracosaheptaenoyl-CoA	C00007+CE4823=C00027+CE4828	Peroxisomes;Mitochondria;	Peroxisomes	Omega-3 fatty acid metabolism	1	Colin J. Masters DC: the peroxisome:a vital organelle. Cambridge University Press 2005
RE0324	T	arachidonate+ATP+CoA = AMP+arachidonoyl-CoA+PP(,i)	C00219+C00002+C00010=C00020+C02249+C00013	uncertain;Cytosol;Endoplasmic reticulum;Peroxisomes;Mitochondria;	uncertain;Cytosol;Endoplasmic reticulum	Omega-6 fatty acid metabolism		Tong S, Jingyan W. Biochemistry. China Higher Education Press,2002
RE2987	T	NAD('+)+3(`S`)-hydroxy-dihomo-"g"-linolenoyl-CoA = NADH+H('+)+3-oxo-dihomo-"g"-linolenoyl-CoA	C00003+CE4791=C00004+C00080+CE4793	uncertain;Cytosol;Endoplasmic reticulum;Peroxisomes;Mitochondria;	Peroxisomes	Omega-6 fatty acid metabolism	1	Colin J. Masters DC: the peroxisome:a vital organelle. Cambridge University Press 2005
RE2986	T	H(,2)O+`trans`-2-`cis`,`cis`,`cis`-8,11,14-eicosatetraenoyl-CoA = 3(`S`)-hydroxy-dihomo-"g"-linolenoyl-CoA	C00001+CE5114=CE4791	uncertain;Endoplasmic reticulum;Peroxisomes;Mitochondria;	Peroxisomes	Omega-6 fatty acid metabolism	1	Colin J. Masters DC: the peroxisome:a vital organelle. Cambridge University Press 2005
RE3002	T	`trans`-2-`cis`,`cis`,`cis`-8,11,14-eicosatetraenoyl-CoA = `trans`-3-`cis`-8,11,14-eicosatetraenoyl-CoA	CE5114=CE5116	Peroxisomes;Mitochondria;	Peroxisomes	Omega-6 fatty acid metabolism	1	Colin J. Masters DC: the peroxisome:a vital organelle. Cambridge University Press 2005
RE3160	T	ATP+CoA+6,9,12,15,18-all-`cis`-tetracosapentaenoate = AMP+PP(,i)+tetracosa-6,9,12,15,18-all-`cis`-pentaenoyl-CoA	C00002+C00010+CE4839=C00020+C00013+CE4836	uncertain;Cytosol;Endoplasmic reticulum;Peroxisomes;Mitochondria;	uncertain;Cytosol;Endoplasmic reticulum	Omega-6 fatty acid metabolism		Tong S, Jingyan W. Biochemistry. China Higher Education Press,2002
RE3156	T	NAD('+)+3(`S`)-hydroxy-tetracosa-6,9,12,15,18-all-`cis`-pentaenoyl-CoA = NADH+H('+)+3-oxo-all-`cis`-6,9,12,15,18-tetracosapentaenoyl-CoA	C00003+CE4832=C00004+C00080+CE4820	uncertain;Cytosol;Peroxisomes;Mitochondria;	Peroxisomes	Omega-6 fatty acid metabolism	1	Colin J. Masters DC: the peroxisome:a vital organelle. Cambridge University Press 2005
RE3157	F	O(,2)+tetracosa-6,9,12,15,18-all-`cis`-pentaenoyl-CoA = H(,2)O(,2)+`trans`-2-all-`cis`-6,9,12,15,18-tetracosahexaenoyl-CoA	C00007+CE4836=C00027+CE4838	Peroxisomes;Mitochondria;	Peroxisomes	Omega-6 fatty acid metabolism	1	Colin J. Masters DC: the peroxisome:a vital organelle. Cambridge University Press 2005
RE3159	T	H(,2)O+`trans`-2-all-`cis`-6,9,12,15,18-tetracosahexaenoyl-CoA = 3(`S`)-hydroxy-tetracosa-6,9,12,15,18-all-`cis`-pentaenoyl-CoA	C00001+CE4838=CE4832	Peroxisomes;Mitochondria;	Peroxisomes	Omega-6 fatty acid metabolism	1	Colin J. Masters DC: the peroxisome:a vital organelle. Cambridge University Press 2005
RE2991	T	NAD('+)+3(`S`)-hydroxy-6`Z`,9`Z`,12`Z`-octadecatrienoyl-CoA = NADH+H('+)+3-oxo-6`Z`,9`Z`,12`Z`-octadecatrienoyl-CoA	C00003+CE2438=C00004+C00080+CE2439	uncertain;Cytosol;Peroxisomes;Mitochondria;	Peroxisomes	Omega-6 fatty acid metabolism	1	Colin J. Masters DC: the peroxisome:a vital organelle. Cambridge University Press 2005
RE2990	T	H(,2)O+2`E`,6`Z`,9`Z`,12`Z`-octadecatetraenoyl-CoA = 3(`S`)-hydroxy-6`Z`,9`Z`,12`Z`-octadecatrienoyl-CoA	C00001+CE2437=CE2438	Peroxisomes;Mitochondria;	Peroxisomes	Omega-6 fatty acid metabolism	1	Colin J. Masters DC: the peroxisome:a vital organelle. Cambridge University Press 2005
RE2997	F	O(,2)+"g"-linolenoyl-CoA = H(,2)O(,2)+2`E`,6`Z`,9`Z`,12`Z`-octadecatetraenoyl-CoA	C00007+C03035=C00027+CE2437	Peroxisomes;Mitochondria;	Peroxisomes	Omega-6 fatty acid metabolism	1	Colin J. Masters DC: the peroxisome:a vital organelle. Cambridge University Press 2005
RE2994	F	O(,2)+4`Z`,7`Z`,10`Z`-hexadecatrienoyl-CoA = H(,2)O(,2)+2`E`,4`Z`,7`Z`,10`Z`-hexadecatetraenoyl-CoA	C00007+CE2440=C00027+CE2441	Peroxisomes;Mitochondria;	Peroxisomes	Omega-6 fatty acid metabolism	1	Colin J. Masters DC: the peroxisome:a vital organelle. Cambridge University Press 2005
RE2998	F	`cis`,`cis`-myristo-5,8-dienoyl-CoA+O(,2) = H(,2)O(,2)+`trans`-2-`cis`,`cis`-5,8-tetradecatrienoyl-CoA	CE0785+C00007=C00027+CE2432	Peroxisomes;Mitochondria;	Mitochondria	Omega-6 fatty acid metabolism	1	Colin J. Masters DC: the peroxisome:a vital organelle. Cambridge University Press 2005
RE2999	T	`trans`-2-`cis`,`cis`-5,8-tetradecatrienoyl-CoA = (3`E`,5`Z`,8`Z`)-tetradecatrienoyl-CoA	CE2432=CE5117	Peroxisomes;Mitochondria;	Mitochondria	Omega-6 fatty acid metabolism	1	Colin J. Masters DC: the peroxisome:a vital organelle. Cambridge University Press 2005
RE3000	T	(3`E`,5`Z`,8`Z`)-tetradecatrienoyl-CoA = `trans`-2-`cis`,`cis`-4,8-tetradecatrienoyl-CoA	CE5117=CE5118	Peroxisomes;Mitochondria;	Mitochondria	Omega-6 fatty acid metabolism	1	Colin J. Masters DC: the peroxisome:a vital organelle. Cambridge University Press 2005
RE3005	T	NAD('+)+(3`S`)-3-hydroxy-`cis`-8-tetradecenoyl-CoA = NADH+H('+)+3-oxo-`cis`-8-tetradecenoyl-CoA	C00003+CE4790=C00004+C00080+CE4792	uncertain;Cytosol;Peroxisomes;Mitochondria;	Mitochondria	Omega-6 fatty acid metabolism	1	Colin J. Masters DC: the peroxisome:a vital organelle. Cambridge University Press 2005
RE3003	T	`trans`-2-`cis`-8-tetradecadienoyl-CoA = `trans`-3-`cis`-8-tetradecadienoyl-CoA	CE5120=CE5119	Peroxisomes;Mitochondria;	Mitochondria	Omega-6 fatty acid metabolism	1	Colin J. Masters DC: the peroxisome:a vital organelle. Cambridge University Press 2005
RE3004	T	H(,2)O+`trans`-2-`cis`-8-tetradecadienoyl-CoA = (3`S`)-3-hydroxy-`cis`-8-tetradecenoyl-CoA	C00001+CE5120=CE4790	Peroxisomes;Mitochondria;	Mitochondria	Omega-6 fatty acid metabolism	1	Colin J. Masters DC: the peroxisome:a vital organelle. Cambridge University Press 2005
RE3626	F	O(,2)+`cis`-deca-4-enoyl-CoA = H(,2)O(,2)+`trans`,`cis`-deca-2,4-dienoyl-CoA	C00007+CE2431=C00027+CE2435	Peroxisomes;Mitochondria;	Mitochondria	Omega-6 fatty acid metabolism	1	Colin J. Masters DC: the peroxisome:a vital organelle. Cambridge University Press 2005
RE3628	T	`trans`-deca-2-enoyl-CoA = `trans`-3-decenoyl-CoA	C05275=CE5121	Peroxisomes;Mitochondria;	Mitochondria	Omega-6 fatty acid metabolism	1	Colin J. Masters DC: the peroxisome:a vital organelle. Cambridge University Press 2005
RE3001	T	NADPH+H('+)+`trans`-2-`cis`,`cis`-4,8-tetradecatrienoyl-CoA = NADP('+)+`trans`-3-`cis`-8-tetradecadienoyl-CoA	C00005+C00080+CE5118=C00006+CE5119	Peroxisomes;	Mitochondria	Omega-6 fatty acid metabolism	1	Colin J. Masters DC: the peroxisome:a vital organelle. Cambridge University Press 2005
R02035	T	D-Glucono-1,5-lactone 6-phosphate+H2O=6-Phospho-D-gluconate	C01236+C00001=C00345	uncertain;Endoplasmic reticulum;	Cytosol;Endoplasmic reticulum	Pentose phosphate pathway		Tong S, Jingyan W. Biochemistry. China Higher Education Press,2002
R01641	T	D-Sedoheptulose 7-phosphate +(2R)-2-Hydroxy-3-(phosphonooxy)-propanal=D-Ribose 5-phosphate +D-Xylulose 5-phosphate	C05382+C00118=C00117+C00231	uncertain;Nucleus;	Cytosol;Nucleus	Pentose phosphate pathway		Tong S, Jingyan W. Biochemistry. China Higher Education Press,2002
R01830	T	beta-D-Fructose 6-phosphate +(2R)-2-Hydroxy-3-(phosphonooxy)-propanal=D-Erythrose 4-phosphate+ D-Xylulose 5-phosphate	C05345+C00118=C00279+C00231	uncertain;Nucleus;	Cytosol;Nucleus	Pentose phosphate pathway		Tong S, Jingyan W. Biochemistry. China Higher Education Press,2002
R06590	T	Aminofructose 6-phosphate+D-Ribose 5-phosphate=Iminoerythrose4-phosphate+D-Sedoheptulose 7-phosphate	C12214+C00117=C12215+C05382	uncertain;Nucleus;	Cytosol;Nucleus	Pentose phosphate pathway		Tong S, Jingyan W. Biochemistry. China Higher Education Press,2002
R01049	F	ATP+D-Ribose 5-phosphate=AMP+5-Phospho-alpha-D-ribose1-diphosphate	C00002+C00117=C00020+C00119	uncertain;	Cytosol	Pentose phosphate pathway		Tong S, Jingyan W. Biochemistry. China Higher Education Press,2002
R01051	F	ATP+D-Ribose=ADP+D-Ribose 5-phosphate	C00002+C00121=C00008+C00117	uncertain;	Cytosol	Pentose phosphate pathway		Tong S, Jingyan W. Biochemistry. China Higher Education Press,2002
R01056	T	D-Ribose 5-phosphate=D-Ribulose 5-phosphate	C00117=C00199	uncertain;	Cytosol	Pentose phosphate pathway		Tong S, Jingyan W. Biochemistry. China Higher Education Press,2002
R01057	T	D-Ribose 1-phosphate=D-Ribose 5-phosphate	C00620=C00117	uncertain;	Cytosol	Pentose phosphate pathway		Tong S, Jingyan W. Biochemistry. China Higher Education Press,2002
R01066	T	2-Deoxy-D-ribose 5-phosphate <=>(2R)-2-Hydroxy-3-(phosphonooxy)-propanal+Acetaldehyde	C00673=C00118+C00084	uncertain;	Cytosol	Pentose phosphate pathway		Tong S, Jingyan W. Biochemistry. China Higher Education Press,2002
R01528	F	6-Phospho-D-gluconate+NADP+=D-Ribulose 5-phosphate+CO2 +NADPH+H+	C00345+C00006=C00199+C00011+C00005+C00080	uncertain;	Cytosol	Pentose phosphate pathway		Tong S, Jingyan W. Biochemistry. China Higher Education Press,2002
R01529	T	D-Ribulose 5-phosphate=D-Xylulose 5-phosphate	C00199=C00231	uncertain;	Cytosol	Pentose phosphate pathway		Tong S, Jingyan W. Biochemistry. China Higher Education Press,2002
R01827	T	D-Sedoheptulose 7-phosphate +(2R)-2-Hydroxy-3-(phosphonooxy)-propanal=D-Erythrose 4-phosphate+ D-Fructose 6-phosphate	C05382+C00118=C00279+C00085	uncertain;	Cytosol	Pentose phosphate pathway		Tong S, Jingyan W. Biochemistry. China Higher Education Press,2002
R01845	F	Sedoheptulose 1,7-bisphosphate+H2O=Sedoheptulose 7-phosphate +Orthophosphate	C00447+C00001=C00281+C00009	uncertain;	Cytosol	Pentose phosphate pathway		Tong S, Jingyan W. Biochemistry. China Higher Education Press,2002
R02032	T	6-Phospho-D-gluconate+NAD+=6-Phospho-2-dehydro-D-gluconate +NADH+H+	C00345+C00003=C01218+C00004+C00080	uncertain;	Cytosol	Pentose phosphate pathway		Tong S, Jingyan W. Biochemistry. China Higher Education Press,2002
R02034	T	6-Phospho-D-gluconate+NADP+=6-Phospho-2-dehydro-D-gluconate +NADPH+H+	C00345+C00006=C01218+C00005+C00080	uncertain;	Cytosol	Pentose phosphate pathway		Tong S, Jingyan W. Biochemistry. China Higher Education Press,2002
R02736	F	beta-D-Glucose 6-phosphate+NADP+=D-Glucono-1,5-lactone6-phosphate+NADPH+H+	C01172+C00006=C01236+C00005+C00080	uncertain;	Cytosol	Pentose phosphate pathway		Tong S, Jingyan W. Biochemistry. China Higher Education Press,2002
R02750	F	2-Deoxy-D-ribose 5-phosphate+ADP=Deoxyribose+ATP	C00673+C00008=C01801+C00002	uncertain;	Cytosol	Pentose phosphate pathway		Tong S, Jingyan W. Biochemistry. China Higher Education Press,2002
RE0124	T	ATP+D-gluconate = ADP+6-phospho-D-gluconate+H('+)	C00002+C00257=C00008+C00345+C00080	uncertain;	Cytosol	Pentose phosphate pathway		Tong S, Jingyan W. Biochemistry. China Higher Education Press,2002
RE3074	T	ATP+CoA+(2`S`,6`R`,10`R`)-pristanate = AMP+PP(,i)+(2`S`)-pristanoyl-CoA	C00002+C00010+CE2416=C00020+C00013+CE5125	uncertain;Peroxisomes;Mitochondria;	Peroxisomes	Phytanic acid peroxisomal oxidation	1	Colin J. Masters DC: the peroxisome:a vital organelle. Cambridge University Press 2005
RE3082	T	NAD('+)+3(`R`)-hydroxy-pristanoyl-CoA = NADH+H('+)+3-oxopristanoyl-CoA	C00003+CE5934=C00004+C00080+C07297	uncertain;Peroxisomes;Mitochondria;	Peroxisomes	Phytanic acid peroxisomal oxidation	1	Colin J. Masters DC: the peroxisome:a vital organelle. Cambridge University Press 2005
RE2759	T	(2`S`)-pristanoyl-CoA = (2`R`)-pristanoyl-CoA	CE5125=CE5126	Peroxisomes;Mitochondria;	Peroxisomes	Phytanic acid peroxisomal oxidation	1	Colin J. Masters DC: the peroxisome:a vital organelle. Cambridge University Press 2005
RE3081	T	H(,2)O+`trans`-2,3-dehydropristanoyl-CoA = 3(`R`)-hydroxy-pristanoyl-CoA	C00001+CE2038=CE5934	Peroxisomes;Mitochondria;	Peroxisomes	Phytanic acid peroxisomal oxidation	1	Colin J. Masters DC: the peroxisome:a vital organelle. Cambridge University Press 2005
RE3086	F	O(,2)+(2`S`)-pristanoyl-CoA = H(,2)O(,2)+`trans`-2,3-dehydropristanoyl-CoA	C00007+CE5125=C00027+CE2038	Peroxisomes;Mitochondria;	Peroxisomes	Phytanic acid peroxisomal oxidation	1	Colin J. Masters DC: the peroxisome:a vital organelle. Cambridge University Press 2005
RE3088	T	NAD('+)+3(`R`)-hydroxy-(4`R`,8`R`,12`R`)-trimethyl-tridecanoyl-CoA = NADH+H('+)+3-oxo-(4`R`,8`R`,12`R`)-trimethyl-tridecanoyl-CoA	C00003+CE5940=C00004+C00080+CE5939	uncertain;Peroxisomes;Mitochondria;	Peroxisomes	Phytanic acid peroxisomal oxidation	1	Colin J. Masters DC: the peroxisome:a vital organelle. Cambridge University Press 2005
RE3084	F	O(,2)+(4`R`,8`R`,12`R`)-trimethyl-tridecanoyl-CoA = H(,2)O(,2)+(4`R`,8`R`,12`R`)-trimethyl-2`E`-tridecenoyl-CoA	C00007+C07296=C00027+CE5938	Peroxisomes;Mitochondria;	Peroxisomes	Phytanic acid peroxisomal oxidation	1	Colin J. Masters DC: the peroxisome:a vital organelle. Cambridge University Press 2005
RE3087	T	H(,2)O+(4`R`,8`R`,12`R`)-trimethyl-2`E`-tridecenoyl-CoA = 3(`R`)-hydroxy-(4`R`,8`R`,12`R`)-trimethyl-tridecanoyl-CoA	C00001+CE5938=CE5940	Peroxisomes;Mitochondria;	Peroxisomes	Phytanic acid peroxisomal oxidation	1	Colin J. Masters DC: the peroxisome:a vital organelle. Cambridge University Press 2005
RE3093	T	NAD('+)+3(`R`)-hydroxy-(2`S`,6`R`,10)-trimethyl-hendecanoyl-CoA = NADH+H('+)+3-oxo-(2`S`,6`R`,10`R`)-trimethyl-hendecanoyl-CoA	C00003+CE5943=C00004+C00080+CE5942	uncertain;Peroxisomes;Mitochondria;	Peroxisomes	Phytanic acid peroxisomal oxidation	1	Colin J. Masters DC: the peroxisome:a vital organelle. Cambridge University Press 2005
RE3083	T	(2`S`,6`R`,10`R`)-trimethyl-hendecanoyl-CoA = (2`R`,6`R`,10`R`)-trimethyl-hendecanoyl-CoA	CE5935=CE5936	Peroxisomes;Mitochondria;	Peroxisomes	Phytanic acid peroxisomal oxidation	1	Colin J. Masters DC: the peroxisome:a vital organelle. Cambridge University Press 2005
RE3089	F	O(,2)+(2`S`,6`R`,10`R`)-trimethyl-hendecanoyl-CoA = H(,2)O(,2)+(2`S`,6`R`,10`R`)-trimethyl-2`E`-hendecenoyl-CoA	C00007+CE5935=C00027+CE5941	Peroxisomes;Mitochondria;	Peroxisomes	Phytanic acid peroxisomal oxidation	1	Colin J. Masters DC: the peroxisome:a vital organelle. Cambridge University Press 2005
RE3092	T	H(,2)O+(2`S`,6`R`,10`R`)-trimethyl-2`E`-hendecenoyl-CoA = 3(`R`)-hydroxy-(2`S`,6`R`,10)-trimethyl-hendecanoyl-CoA	C00001+CE5941=CE5943	Peroxisomes;Mitochondria;	Peroxisomes	Phytanic acid peroxisomal oxidation	1	Colin J. Masters DC: the peroxisome:a vital organelle. Cambridge University Press 2005
R00036	F	2 5-Aminolevulinate=Porphobilinogen+2 H2O	2C00430=C00931+2C00001	uncertain;	Cytosol	Porphyrin metabolism		Straka JG, Rank JM, Bloomer JR.Porphyria and porphyrin metabolism.Annu Rev Med. 1990.41:457-69
R00084	F	4 Porphobilinogen+H2O=Hydroxymethylbilane+4 NH3	4C00931+C00001=C01024+4C00014	uncertain;	Cytosol	Porphyrin metabolism		Straka JG, Rank JM, Bloomer JR.Porphyria and porphyrin metabolism.Annu Rev Med. 1990.41:457-69
R03165	T	Hydroxymethylbilane=Uroporphyrinogen III+H2O	C01024=C01051+C00001	uncertain;	Cytosol	Porphyrin metabolism		Straka JG, Rank JM, Bloomer JR.Porphyria and porphyrin metabolism.Annu Rev Med. 1990.41:457-69
R03197	F	Uroporphyrinogen III=Coproporphyrinogen III+4 CO2	C01051=C03263+4C00011	uncertain;	Cytosol	Porphyrin metabolism		Straka JG, Rank JM, Bloomer JR.Porphyria and porphyrin metabolism.Annu Rev Med. 1990.41:457-69
RE3051	T	coproporphyrinogen-I = 6 H('+)+coproporphyrin-I	C05768=C00080+C05769	uncertain;	Cytosol	Porphyrin metabolism		Straka JG, Rank JM, Bloomer JR.Porphyria and porphyrin metabolism.Annu Rev Med. 1990.41:457-69
RE3052	T	coproporphyrinogen III = 6 H('+)+coproporphyrin III	C03263=C00080+C05770	uncertain;	Cytosol	Porphyrin metabolism		Straka JG, Rank JM, Bloomer JR.Porphyria and porphyrin metabolism.Annu Rev Med. 1990.41:457-69
RE3053	T	uroporphyrinogen III = 6 H('+)+uroporphyrin III	C01051=C00080+C02469	uncertain;	Cytosol	Porphyrin metabolism		Straka JG, Rank JM, Bloomer JR.Porphyria and porphyrin metabolism.Annu Rev Med. 1990.41:457-69
RE3637	T	uroporphyrinogen I = 6 H('+)+uroporphyrin I	C05766=C00080+C05767	uncertain;	Cytosol	Porphyrin metabolism		Straka JG, Rank JM, Bloomer JR.Porphyria and porphyrin metabolism.Annu Rev Med. 1990.41:457-69
RE3639	T	1-hydroxymethylbilane = H(,2)O+uroporphyrinogen I	C01024=C00001+C05766	uncertain;	Cytosol	Porphyrin metabolism		Straka JG, Rank JM, Bloomer JR.Porphyria and porphyrin metabolism.Annu Rev Med. 1990.41:457-69
R02391	T	Bilirubin+NAD+=Biliverdin+NADH+H+	C00486+C00003=C00500+C00004+C00080	uncertain;	Cytosol	Porphyrin metabolism		Straka JG, Rank JM, Bloomer JR.Porphyria and porphyrin metabolism.Annu Rev Med. 1990.41:457-69
R02393	T	Bilirubin+NADP+=Biliverdin+NADPH+H+	C00486+C00006=C00500+C00005+C00080	uncertain;	Cytosol	Porphyrin metabolism		Straka JG, Rank JM, Bloomer JR.Porphyria and porphyrin metabolism.Annu Rev Med. 1990.41:457-69
RE3533	T	glutathione+prostaglandin J(,2) = S-(PGJ(,2))-glutathione	C00051+C05957=CE6242	uncertain;Endoplasmic reticulum;Peroxisomes;Mitochondria;	uncertain;Endoplasmic reticulum;Mitochondria	Prostaglandin formation from arachidonate		Morel F., Rauch C., Petit E., Piton A., Theret N., Coles B., Guillouzo A. Gene and protein characterization of the human glutathione S-transferase kappa and evidence for a peroxisomal localization. J. Biol. Chem. 2004. 279:16246-16253
RE3534	T	glutathione+"D"12-Prostaglandin J(,2) = `S`-(9-deoxy-"D"('9,12)-PGD(,2))-glutathione	C00051+CE4876=CE6243	uncertain;Endoplasmic reticulum;Peroxisomes;Mitochondria;	uncertain;Endoplasmic reticulum;Mitochondria	Prostaglandin formation from arachidonate		Morel F., Rauch C., Petit E., Piton A., Theret N., Coles B., Guillouzo A. Gene and protein characterization of the human glutathione S-transferase kappa and evidence for a peroxisomal localization. J. Biol. Chem. 2004. 279:16246-16253
RE3421	T	prostaglandin J(,2) = "D"12-Prostaglandin J(,2)	C05957=CE4876	Endoplasmic reticulum;Peroxisomes;Mitochondria;	Endoplasmic reticulum;Mitochondria	Prostaglandin formation from arachidonate		Morel F., Rauch C., Petit E., Piton A., Theret N., Coles B., Guillouzo A. Gene and protein characterization of the human glutathione S-transferase kappa and evidence for a peroxisomal localization. J. Biol. Chem. 2004. 279:16246-16253
RE3554	T	glutathione+prostaglandin A(,2) = S-(PGA(,2))-glutathione	C00051+C05953=CE6235	uncertain;Endoplasmic reticulum;Peroxisomes;Mitochondria;	uncertain;Endoplasmic reticulum;Mitochondria	Prostaglandin formation from arachidonate		Morel F., Rauch C., Petit E., Piton A., Theret N., Coles B., Guillouzo A. Gene and protein characterization of the human glutathione S-transferase kappa and evidence for a peroxisomal localization. J. Biol. Chem. 2004. 279:16246-16253
R02581	T	Prostaglandin F2alpha+NADP+=Prostaglandin E2+NADPH+H+	C00639+C00006=C00584+C00005+C00080	uncertain;Cytosol;Peroxisomes;Mitochondria;	uncertain;Cytosol;Mitochondria	Prostaglandin formation from arachidonate		Morel F., Rauch C., Petit E., Piton A., Theret N., Coles B., Guillouzo A. Gene and protein characterization of the human glutathione S-transferase kappa and evidence for a peroxisomal localization. J. Biol. Chem. 2004. 279:16246-16253
R02265	T	Prostaglandin H2=Prostaglandin E2	C00427=C00584	uncertain;Nucleus;Golgi apparatus;Mitochondria;	uncertain;Golgi apparatus;Mitochondria	Prostaglandin formation from arachidonate		Tong S, Jingyan W. Biochemistry. China Higher Education Press,2002
RE2078	T	prostaglandin E(,2) = H(,2)O+prostaglandin A(,2)	C00584=C00001+C05953	Peroxisomes;Mitochondria;	Mitochondria	Prostaglandin formation from arachidonate		Morel F., Rauch C., Petit E., Piton A., Theret N., Coles B., Guillouzo A. Gene and protein characterization of the human glutathione S-transferase kappa and evidence for a peroxisomal localization. J. Biol. Chem. 2004. 279:16246-16253
RE3532	T	glutathione+9-deoxy-"D"('12)-PGD(,2) = S-(9-deoxy-"D"('12)-PGD(,2))-glutathione	C00051+CE6240=CE6241	uncertain;Endoplasmic reticulum;Peroxisomes;Mitochondria;	uncertain;Endoplasmic reticulum;Mitochondria	Prostaglandin formation from arachidonate		Morel F., Rauch C., Petit E., Piton A., Theret N., Coles B., Guillouzo A. Gene and protein characterization of the human glutathione S-transferase kappa and evidence for a peroxisomal localization. J. Biol. Chem. 2004. 279:16246-16253
RE3557	T	glutathione+prostaglandin A(,1) = S-(PGA(,1))-glutathione	C00051+C04685=C11304	uncertain;Endoplasmic reticulum;Peroxisomes;Mitochondria;	uncertain;Endoplasmic reticulum;Mitochondria	Prostaglandin formation from arachidonate		Morel F., Rauch C., Petit E., Piton A., Theret N., Coles B., Guillouzo A. Gene and protein characterization of the human glutathione S-transferase kappa and evidence for a peroxisomal localization. J. Biol. Chem. 2004. 279:16246-16253
R02266	T	Prostaglandin H2 <=>(5Z,13E)-(15S)-9alpha,15-Dihydroxy-11-oxoprosta-5,13-dienoate	C00427=C00696	uncertain;Nucleus;Endoplasmic reticulum;Golgi apparatus;	uncertain;Endoplasmic reticulum;Golgi apparatus	Prostaglandin formation from arachidonate		Morel F., Rauch C., Petit E., Piton A., Theret N., Coles B., Guillouzo A. Gene and protein characterization of the human glutathione S-transferase kappa and evidence for a peroxisomal localization. J. Biol. Chem. 2004. 279:16246-16253
R00073	F	2 Prostaglandin H2+Oxygen=2 Prostaglandin G2	2C00427+C00007=2C05956	uncertain;Nucleus;Endoplasmic reticulum;	uncertain;Endoplasmic reticulum	Prostaglandin formation from arachidonate		Morel F., Rauch C., Petit E., Piton A., Theret N., Coles B., Guillouzo A. Gene and protein characterization of the human glutathione S-transferase kappa and evidence for a peroxisomal localization. J. Biol. Chem. 2004. 279:16246-16253
R01590	F	(5Z,8Z,11Z,14Z)-Icosatetraenoic acid+2 Oxygen=Prostaglandin G2	C00219+2C00007=C05956	uncertain;Nucleus;Endoplasmic reticulum;	uncertain;Endoplasmic reticulum	Prostaglandin formation from arachidonate		Morel F., Rauch C., Petit E., Piton A., Theret N., Coles B., Guillouzo A. Gene and protein characterization of the human glutathione S-transferase kappa and evidence for a peroxisomal localization. J. Biol. Chem. 2004. 279:16246-16253
RE2050	F	O(,2)+2-arachidonoylglycerol = 12-hydroperoxyeicosatetraenoate glyceryl ester	C00007+C13856=CE5700	uncertain;Nucleus;Endoplasmic reticulum;	uncertain;Endoplasmic reticulum	Prostaglandin formation from arachidonate		Morel F., Rauch C., Petit E., Piton A., Theret N., Coles B., Guillouzo A. Gene and protein characterization of the human glutathione S-transferase kappa and evidence for a peroxisomal localization. J. Biol. Chem. 2004. 279:16246-16253
RE2024	F	2 O(,2)+reduced acceptor+anandamide = acceptor+H(,2)O+Prostaglandin E(,2) ethanolamide	C00007+C00030+C11695=C00028+C00001+CE4878	Nucleus;Cytosol;Endoplasmic reticulum;	Cytosol;Endoplasmic reticulum	Prostaglandin formation from arachidonate		Tong S, Jingyan W. Biochemistry. China Higher Education Press,2002
RE3571	F	2 O(,2)+(8`Z`,11`Z`,14`Z`)-eicosatrienoic acid = prostaglandin G(,1)	C00007+CE2516=CE6232	uncertain;Nucleus;Endoplasmic reticulum;	uncertain;Endoplasmic reticulum	Prostaglandin formation from dihomo gama-linoleic acid		Tong S, Jingyan W. Biochemistry. China Higher Education Press,2002
RE3588	T	reduced acceptor+prostaglandin G(,1) = acceptor+H(,2)O+prostaglandin H(,1)	C00030+CE6232=C00028+C00001+CE6234	uncertain;Nucleus;Endoplasmic reticulum;	uncertain;Endoplasmic reticulum	Prostaglandin formation from dihomo gama-linoleic acid		Tong S, Jingyan W. Biochemistry. China Higher Education Press,2002
RN0003	F	GlcAbeta1-3GalNAcbeta1-4GlcAbeta1-3Galbeta1-3Galbeta1-4Xylbeta1-Ser-peptide=IdoAbeta1-3GalNAcbeta1-4GlcAbeta1-3Galbeta1-3Galbeta1-4Xylbeta1-Ser-peptide	G00159=CN0001	uncertain;Endoplasmic reticulum;Golgi apparatus;	Golgi apparatus	Proteoglycan biosynthesis		Tong S, Jingyan W. Biochemistry. China Higher Education Press,2002
RN0011	F	GlcAbeta1-3GalNAcbeta1-4GlcAbeta1-3Galbeta1-3Galbeta1-4Xylbeta1-Ser-peptide=Chondroitin sulfate E	G00159=CN0007	Endoplasmic reticulum;Golgi apparatus;	Golgi apparatus	Proteoglycan biosynthesis		Tong S, Jingyan W. Biochemistry. China Higher Education Press,2002
R05925	F	UDP-D-xylose+Protein serine=UDP+G00154	C00190+C02189=C00015+C03424	uncertain;Endoplasmic reticulum;Golgi apparatus;	Golgi apparatus	Proteoglycan biosynthesis		Tong S, Jingyan W. Biochemistry. China Higher Education Press,2002
R05935	F	UDP-D-glucuronate+G00162=UDP+G00163	C00167+C15656=C00015+G00163	uncertain;Endoplasmic reticulum;Golgi apparatus;	Golgi apparatus	Proteoglycan biosynthesis		Tong S, Jingyan W. Biochemistry. China Higher Education Press,2002
R05936	F	UDP-N-acetyl-D-glucosamine+G00163=UDP+G00164	C00043+G00163=C00015+G00164	uncertain;Endoplasmic reticulum;Golgi apparatus;	Golgi apparatus	Proteoglycan biosynthesis		Tong S, Jingyan W. Biochemistry. China Higher Education Press,2002
RN0006	F	GlcAbeta1-3GalNAcbeta1-4IdoAbeta1-3GalNAcbeta1-4GlcAbeta1-3Galbeta1-3Galbeta1-4Xylbeta1-Ser-peptide=IdoAbeta1-3GalNAcbeta1-4IdoAbeta1-3GalNAcbeta1-4GlcAbeta1-3Galbeta1-3Galbeta1-4Xylbeta1-Ser-peptide	CN0003=CN0004	uncertain;Endoplasmic reticulum;Golgi apparatus;	Golgi apparatus	Proteoglycan biosynthesis		Tong S, Jingyan W. Biochemistry. China Higher Education Press,2002
RN0007	F	IdoAbeta1-3GalNAcbeta1-4IdoAbeta1-3GalNAcbeta1-4GlcAbeta1-3Galbeta1-3Galbeta1-4Xylbeta1-Ser-peptide=Dermatan sulfate	CN0004=C00426	uncertain;Endoplasmic reticulum;Golgi apparatus;	Golgi apparatus	Proteoglycan biosynthesis		Tong S, Jingyan W. Biochemistry. China Higher Education Press,2002
R07397	F	UDP-N-acetyl-D-glucosamine+G00157=UDP+G00162	C00043+C04903=C00015+C15656	Extracellular;Endoplasmic reticulum;Golgi apparatus;	Extracellular;Golgi apparatus	Proteoglycan biosynthesis		Tong S, Jingyan W. Biochemistry. China Higher Education Press,2002
R00335	F	GTP+H2O=GDP+Orthophosphate	C00044+C00001=C00035+C00009	Extracellular;uncertain;Nucleus;Cytosol;Endoplasmic reticulum;Golgi apparatus;Mitochondria;	uncertain;Nucleus;Cytosol;Mitochondria	Purine metabolism		Yang M., Kirley T.L.Site-directed mutagenesis of human soluble calcium-activated nucleotidase 1 (hSCAN-1): identification of residues essential for enzyme activity and the Ca(2+)-induced conformational change.Biochemistry 2004.43:9185-9194
R00183	F	AMP+H2O=Adenosine+Orthophosphate	C00020+C00001=C00212+C00009	uncertain;Nucleus;Cytosol;Endoplasmic reticulum;Mitochondria;	uncertain;Nucleus;Cytosol;Endoplasmic reticulum	Purine metabolism		Rampazzo C., Gallinaro L., Milanesi E., Frigimelica E., Reichard P., Bianchi V.A deoxyribonucleotidase in mitochondria: involvement in regulation of dNTP pools and possible link to genetic disease.Proc. Natl. Acad. Sci. U.S.A.2000. 97:8239-8244
R02088	F	dAMP+H2O=Deoxyadenosine+Orthophosphate	C00360+C00001=C00559+C00009	uncertain;Nucleus;Cytosol;Endoplasmic reticulum;Mitochondria;	uncertain;Nucleus;Cytosol;Endoplasmic reticulum	Purine metabolism		Rampazzo C., Gallinaro L., Milanesi E., Frigimelica E., Reichard P., Bianchi V.A deoxyribonucleotidase in mitochondria: involvement in regulation of dNTP pools and possible link to genetic disease.Proc. Natl. Acad. Sci. U.S.A.2000. 97:8239-8244
R00181	F	AMP+H2O=IMP+NH3	C00020+C00001=C00130+C00014	Extracellular;Nucleus;Cytosol;Endoplasmic reticulum;Golgi apparatus;Mitochondria;	Nucleus;Cytosol;Endoplasmic reticulum;Mitochondria	Purine metabolism		Tong S, Jingyan W. Biochemistry. China Higher Education Press,2002
R01855	F	dGTP+H2O=dGMP+Pyrophosphate	C00286+C00001=C00362+C00013	Nucleus;Cytosol;Mitochondria;	Cytosol	Purine metabolism		Tong S, Jingyan W. Biochemistry. China Higher Education Press,2002
R00122	F	ADP+H2O=AMP+Orthophosphate	C00008+C00001=C00020+C00009	Extracellular;uncertain;Cytosol;Endoplasmic reticulum;Golgi apparatus;	Cytosol	Purine metabolism		Yang M., Kirley T.L.Site-directed mutagenesis of human soluble calcium-activated nucleotidase 1 (hSCAN-1): identification of residues essential for enzyme activity and the Ca(2+)-induced conformational change.Biochemistry 2004.43:9185-9194
R00719	F	ITP+H2O=IDP+Orthophosphate	C00081+C00001=C00104+C00009	Extracellular;uncertain;Cytosol;Endoplasmic reticulum;Golgi apparatus;	Extracellular;Cytosol;Endoplasmic reticulum;Golgi apparatus	Purine metabolism		Tong S, Jingyan W. Biochemistry. China Higher Education Press,2002
R01664	F	dCMP+H2O=Deoxycytidine+Orthophosphate	C00239+C00001=C00881+C00009	uncertain;Nucleus;Cytosol;Endoplasmic reticulum;Mitochondria;	uncertain;Nucleus;Cytosol;Endoplasmic reticulum	Pyrimidine metabolism		Rampazzo C., Gallinaro L., Milanesi E., Frigimelica E., Reichard P., Bianchi V.A deoxyribonucleotidase in mitochondria: involvement in regulation of dNTP pools and possible link to genetic disease.Proc. Natl. Acad. Sci. U.S.A.2000. 97:8239-8244
R01567	F	ATP+Thymidine=ADP+dTMP	C00002+C00214=C00008+C00364	Extracellular;Mitochondria;	Mitochondria	Pyrimidine metabolism		Tong S, Jingyan W. Biochemistry. China Higher Education Press,2002
R00155	F	UDP+H2O=UMP+Orthophosphate	C00015+C00001=C00105+C00009	Extracellular;Cytosol;Endoplasmic reticulum;Golgi apparatus;Mitochondria;	Extracellular;Cytosol;Endoplasmic reticulum;Golgi apparatus	Pyrimidine metabolism		Tong S, Jingyan W. Biochemistry. China Higher Education Press,2002
R00514	F	CDP+H2O=CMP+Orthophosphate	C00112+C00001=C00055+C00009	Extracellular;Cytosol;Endoplasmic reticulum;Golgi apparatus;Mitochondria;	Extracellular;Cytosol;Endoplasmic reticulum;Golgi apparatus	Pyrimidine metabolism		Tong S, Jingyan W. Biochemistry. China Higher Education Press,2002
R02092	F	dTDP+H2O=dTMP+Orthophosphate	C00363+C00001=C00364+C00009	Extracellular;Nucleus;Cytosol;Endoplasmic reticulum;Golgi apparatus;Mitochondria;	Extracellular;Nucleus;Cytosol;Endoplasmic reticulum;Golgi apparatus	Pyrimidine metabolism		Tong S, Jingyan W. Biochemistry. China Higher Education Press,2002
R04737	T	(S)-3-Hydroxyhexadecanoyl-CoA+NAD+=3-Oxopalmitoyl-CoA+NADH	C05258+C00003=C05259+C00004	uncertain;Peroxisomes;Mitochondria;	Peroxisomes	Saturated fatty acids beta-oxidation	1	Colin J. Masters DC: the peroxisome:a vital organelle. Cambridge University Press 2005
R01278	T	Palmitoyl-CoA+NADP+=trans-Hexadec-2-enoyl-CoA+NADPH+H+	C00154+C00006=C05272+C00005+C00080	Peroxisomes;Mitochondria;	Peroxisomes	Saturated fatty acids beta-oxidation	1	Colin J. Masters DC: the peroxisome:a vital organelle. Cambridge University Press 2005
R01279	F	Palmitoyl-CoA+FAD=trans-Hexadec-2-enoyl-CoA+FADH2	C00154+C00016=C05272+C01352	Peroxisomes;Mitochondria;	Peroxisomes	Saturated fatty acids beta-oxidation	1	Colin J. Masters DC: the peroxisome:a vital organelle. Cambridge University Press 2005
R04738	T	(S)-3-Hydroxyhexadecanoyl-CoA=trans-Hexadec-2-enoyl-CoA+H2O	C05258=C05272+C00001	Peroxisomes;Mitochondria;	Peroxisomes	Saturated fatty acids beta-oxidation	1	Colin J. Masters DC: the peroxisome:a vital organelle. Cambridge University Press 2005
R01923	F	Palmitoyl-CoA+L-Carnitine=CoA+L-Palmitoylcarnitine	C00154+C00318=C00010+C02990	uncertain;Mitochondria;	Peroxisomes	Saturated fatty acids beta-oxidation	1	Colin J. Masters DC: the peroxisome:a vital organelle. Cambridge University Press 2005
R04743	T	(S)-Hydroxydecanoyl-CoA+NAD+=3-Oxodecanoyl-CoA+NADH	C05264+C00003=C05265+C00004	uncertain;Peroxisomes;Mitochondria;	Peroxisomes	Saturated fatty acids beta-oxidation	1	Colin J. Masters DC: the peroxisome:a vital organelle. Cambridge University Press 2005
R04745	T	(S)-Hydroxyoctanoyl-CoA+NAD+=3-Oxooctanoyl-CoA+NADH	C05266+C00003=C05267+C00004	uncertain;Peroxisomes;Mitochondria;	Mitochondria	Saturated fatty acids beta-oxidation	1	Colin J. Masters DC: the peroxisome:a vital organelle. Cambridge University Press 2005
R04748	T	(S)-Hydroxyhexanoyl-CoA+NAD+=3-Oxohexanoyl-CoA+NADH	C05268+C00003=C05269+C00004	uncertain;Peroxisomes;Mitochondria;	Mitochondria	Saturated fatty acids beta-oxidation	1	Colin J. Masters DC: the peroxisome:a vital organelle. Cambridge University Press 2005
R03776	T	Octanoyl-CoA+NADP+=trans-Oct-2-enoyl-CoA+NADPH+H+	C01944+C00006=C05276+C00005+C00080	Peroxisomes;Mitochondria;	Mitochondria	Saturated fatty acids beta-oxidation	1	Colin J. Masters DC: the peroxisome:a vital organelle. Cambridge University Press 2005
R03777	F	Octanoyl-CoA+FAD=trans-Oct-2-enoyl-CoA+FADH2	C01944+C00016=C05276+C01352	Peroxisomes;Mitochondria;	Mitochondria	Saturated fatty acids beta-oxidation	1	Colin J. Masters DC: the peroxisome:a vital organelle. Cambridge University Press 2005
R04744	T	(S)-Hydroxydecanoyl-CoA=trans-Dec-2-enoyl-CoA+H2O	C05264=C05275+C00001	Peroxisomes;Mitochondria;	Peroxisomes	Saturated fatty acids beta-oxidation	1	Colin J. Masters DC: the peroxisome:a vital organelle. Cambridge University Press 2005
R04746	T	(S)-Hydroxyoctanoyl-CoA=trans-Oct-2-enoyl-CoA+H2O	C05266=C05276+C00001	Peroxisomes;Mitochondria;	Mitochondria	Saturated fatty acids beta-oxidation	1	Colin J. Masters DC: the peroxisome:a vital organelle. Cambridge University Press 2005
R04749	T	(S)-Hydroxyhexanoyl-CoA=trans-Hex-2-enoyl-CoA+H2O	C05268=C05271+C00001	Peroxisomes;Mitochondria;	Mitochondria	Saturated fatty acids beta-oxidation	1	Colin J. Masters DC: the peroxisome:a vital organelle. Cambridge University Press 2005
R04751	F	Hexanoyl-CoA+FAD=trans-Hex-2-enoyl-CoA+FADH2	C05270+C00016=C05271+C01352	Peroxisomes;Mitochondria;	Mitochondria	Saturated fatty acids beta-oxidation	1	Colin J. Masters DC: the peroxisome:a vital organelle. Cambridge University Press 2005
R04753	T	Decanoyl-CoA+NADP+=trans-Dec-2-enoyl-CoA+NADPH+H+	C05274+C00006=C05275+C00005+C00080	Peroxisomes;Mitochondria;	Peroxisomes	Saturated fatty acids beta-oxidation	1	Colin J. Masters DC: the peroxisome:a vital organelle. Cambridge University Press 2005
R04754	F	Decanoyl-CoA+FAD=trans-Dec-2-enoyl-CoA+FADH2	C05274+C00016=C05275+C01352	Peroxisomes;Mitochondria;	Peroxisomes	Saturated fatty acids beta-oxidation	1	Colin J. Masters DC: the peroxisome:a vital organelle. Cambridge University Press 2005
R06985	T	trans-Hex-2-enoyl-CoA+NADPH+H+=Hexanoyl-CoA+NADP+	C05271+C00005+C00080=C05270+C00006	Peroxisomes;Mitochondria;	Mitochondria	Saturated fatty acids beta-oxidation	1	Colin J. Masters DC: the peroxisome:a vital organelle. Cambridge University Press 2005
R01975	T	(S)-3-Hydroxybutanoyl-CoA+NAD+=Acetoacetyl-CoA+NADH	C01144+C00003=C00332+C00004	uncertain;Peroxisomes;Mitochondria;	Mitochondria	Saturated fatty acids beta-oxidation	1	Colin J. Masters DC: the peroxisome:a vital organelle. Cambridge University Press 2005
R01175	F	Butanoyl-CoA+FAD=FADH2+Crotonoyl-CoA	C00136+C00016=C01352+C00877	Peroxisomes;Mitochondria;	Mitochondria	Saturated fatty acids beta-oxidation	1	Colin J. Masters DC: the peroxisome:a vital organelle. Cambridge University Press 2005
R03026	T	(S)-3-Hydroxybutanoyl-CoA=Crotonoyl-CoA+H2O	C01144=C00877+C00001	Peroxisomes;Mitochondria;	Mitochondria	Saturated fatty acids beta-oxidation	1	Colin J. Masters DC: the peroxisome:a vital organelle. Cambridge University Press 2005
R04739	T	(S)-3-Hydroxytetradecanoyl-CoA+NAD+=3-Oxotetradecanoyl-CoA +NADH	C05260+C00003=C05261+C00004	uncertain;Peroxisomes;Mitochondria;	Peroxisomes	Saturated fatty acids beta-oxidation	1	Colin J. Masters DC: the peroxisome:a vital organelle. Cambridge University Press 2005
R03989	T	Tetradecanoyl-CoA+NADP+=trans-Tetradec-2-enoyl-CoA+NADPH +H+	C02593+C00006=C05273+C00005+C00080	Peroxisomes;Mitochondria;	Peroxisomes	Saturated fatty acids beta-oxidation	1	Colin J. Masters DC: the peroxisome:a vital organelle. Cambridge University Press 2005
R03990	F	Tetradecanoyl-CoA+FAD=trans-Tetradec-2-enoyl-CoA+FADH2	C02593+C00016=C05273+C01352	Peroxisomes;Mitochondria;	Peroxisomes	Saturated fatty acids beta-oxidation	1	Colin J. Masters DC: the peroxisome:a vital organelle. Cambridge University Press 2005
R04740	T	(S)-3-Hydroxytetradecanoyl-CoA=trans-Tetradec-2-enoyl-CoA+H2O	C05260=C05273+C00001	Peroxisomes;Mitochondria;	Peroxisomes	Saturated fatty acids beta-oxidation	1	Colin J. Masters DC: the peroxisome:a vital organelle. Cambridge University Press 2005
R04741	T	(S)-3-Hydroxydodecanoyl-CoA+NAD+=3-Oxododecanoyl-CoA+NADH	C05262+C00003=C05263+C00004	uncertain;Peroxisomes;Mitochondria;	Peroxisomes	Saturated fatty acids beta-oxidation	1	Colin J. Masters DC: the peroxisome:a vital organelle. Cambridge University Press 2005
R03856	T	Lauroyl-CoA+NADP+=2-trans-Dodecenoyl-CoA+NADPH+H+	C01832+C00006=C03221+C00005+C00080	Peroxisomes;Mitochondria;	Peroxisomes	Saturated fatty acids beta-oxidation	1	Colin J. Masters DC: the peroxisome:a vital organelle. Cambridge University Press 2005
R03857	F	Lauroyl-CoA+FAD=2-trans-Dodecenoyl-CoA+FADH2	C01832+C00016=C03221+C01352	Peroxisomes;Mitochondria;	Peroxisomes	Saturated fatty acids beta-oxidation	1	Colin J. Masters DC: the peroxisome:a vital organelle. Cambridge University Press 2005
R04170	T	(S)-3-Hydroxydodecanoyl-CoA=2-trans-Dodecenoyl-CoA+H2O	C05262=C03221+C00001	Peroxisomes;Mitochondria;	Peroxisomes	Saturated fatty acids beta-oxidation	1	Colin J. Masters DC: the peroxisome:a vital organelle. Cambridge University Press 2005
R02678	T	Indole-3-acetaldehyde+NAD++H2O=Indole-3-acetate+NADH+H+	C00637+C00003+C00001=C00954+C00004+C00080	uncertain;Cytosol;Mitochondria;	Mitochondria	Tryptophan metabolism		Hsu L.C., Chang W.-C., Shibuya A., Yoshida A.Human stomach aldehyde dehydrogenase cDNA and genomic cloning, primary structure, and expression in Escherichia coli.J. Biol. Chem. 1992. 267:3030-3037
R04903	T	5-Hydroxyindoleacetaldehyde+NAD++H2O=5-Hydroxyindoleacetate+ H++NADH	C05634+C00003+C00001=C05635+C00080+C00004	uncertain;Cytosol;Mitochondria;	Mitochondria	Tryptophan metabolism		Hsu L.C., Chang W.-C., Shibuya A., Yoshida A.Human stomach aldehyde dehydrogenase cDNA and genomic cloning, primary structure, and expression in Escherichia coli.J. Biol. Chem. 1992. 267:3030-3037
R00988	F	Formylanthranilate+H2O=Formate+Anthranilate	C05653+C00001=C00058+C00108	uncertain;Nucleus;	Cytosol	Tryptophan metabolism		Tong S, Jingyan W. Biochemistry. China Higher Education Press,2002
R01958	F	Formylkynurenine+H2O=Formate+L-Kynurenine	C02406+C00001=C00058+C00328	uncertain;Nucleus;	Cytosol	Tryptophan metabolism		Tong S, Jingyan W. Biochemistry. China Higher Education Press,2002
R00987	F	L-Kynurenine+H2O=Anthranilate+L-Alanine	C00328+C00001=C00108+C00041	Nucleus;	Cytosol	Tryptophan metabolism		Tong S, Jingyan W. Biochemistry. China Higher Education Press,2002
R03936	F	Formylkynurenine+H2O=Formylanthranilate+L-Alanine	C02406+C00001=C05653+C00041	Nucleus;	Cytosol	Tryptophan metabolism		Tong S, Jingyan W. Biochemistry. China Higher Education Press,2002
R04911	F	5-Hydroxy-N-formylkynurenine+H2O=5-Hydroxykynurenine+Formate	C05648+C00001=C05651+C00058	uncertain;Nucleus;	Cytosol	Tryptophan metabolism		Tong S, Jingyan W. Biochemistry. China Higher Education Press,2002
RE0026	F	O(,2)+L-tyrosine+L-dopa = H(,2)O+L-dopa+Dopaquinone	C00007+C00082+C00355=C00001+C00355+C00822	uncertain;Cytosol;Golgi apparatus;Peroxisomes;Lysosomes;Mitochondria;	uncertain;Cytosol;Golgi apparatus;Peroxisomes;Lysosomes	Tyrosine metabolism		Colin J. Masters DC: the peroxisome:a vital organelle. Cambridge University Press 2005
RE2296	T	glutathione+dopamine `o`-quinone = 5-S-glutathionyl-dopamine	C00051+CE5276=CE5025	uncertain;Endoplasmic reticulum;Peroxisomes;Mitochondria;	uncertain;Peroxisomes	Tyrosine metabolism		Morel F., Rauch C., Petit E., Piton A., Theret N., Coles B., Guillouzo A.Gene and protein characterization of the human glutathione S-transferase kappa and evidence for a peroxisomal localization.J. Biol. Chem.2004.279:16246-16253
RE2525	T	glutathione+dopaminochrome = 5-`S`-glutathionyl-aminochrome reduced	C00051+CE4888=CE5545	uncertain;Endoplasmic reticulum;Peroxisomes;Mitochondria;	uncertain;Peroxisomes	Tyrosine metabolism		Morel F., Rauch C., Petit E., Piton A., Theret N., Coles B., Guillouzo A.Gene and protein characterization of the human glutathione S-transferase kappa and evidence for a peroxisomal localization.J. Biol. Chem.2004.279:16246-16253
R04300	F	4-(2-Aminoethyl)-1,2-benzenediol+H2O+Oxygen <=>3,4-Dihydroxyphenylacetaldehyde+NH3+H2O2	C03758+C00001+C00007=C04043+C00014+C00027	Extracellular;Cytosol;Endoplasmic reticulum;Peroxisomes;Mitochondria;	Cytosol;Endoplasmic reticulum;Peroxisomes;Mitochondria	Tyrosine metabolism		Tong S, Jingyan W. Biochemistry. China Higher Education Press,2002
R02382	F	Tyramine+H2O+Oxygen=4-Hydroxyphenylacetaldehyde+NH3+H2O2	C00483+C00001+C00007=C03765+C00014+C00027	Extracellular;Cytosol;Endoplasmic reticulum;Peroxisomes;Mitochondria;	Cytosol;Endoplasmic reticulum;Peroxisomes;Mitochondria	Tyrosine metabolism		Tong S, Jingyan W. Biochemistry. China Higher Education Press,2002
RE1916	T	glutathione+Dopaquinone = 5-S-glutathionyl-L-DOPA	C00051+C00822=CE5026	uncertain;Endoplasmic reticulum;Peroxisomes;Mitochondria;	uncertain;Peroxisomes	Tyrosine metabolism		Morel F., Rauch C., Petit E., Piton A., Theret N., Coles B., Guillouzo A.Gene and protein characterization of the human glutathione S-transferase kappa and evidence for a peroxisomal localization.J. Biol. Chem.2004.279:16246-16253
RE2522	T	glutathione+adrenochrome = 5-`S`-glutathionyl-adrenochrome hydroquinone	C00051+CE5536=CE5546	uncertain;Endoplasmic reticulum;Peroxisomes;Mitochondria;	uncertain;Peroxisomes	Tyrosine metabolism		Morel F., Rauch C., Petit E., Piton A., Theret N., Coles B., Guillouzo A.Gene and protein characterization of the human glutathione S-transferase kappa and evidence for a peroxisomal localization.J. Biol. Chem.2004.279:16246-16253
RE2523	T	glutathione+noradrenochrome = 5-S-glutathionyl-noradrenochrome hydroquinone	C00051+CE5538=CE5547	uncertain;Endoplasmic reticulum;Peroxisomes;Mitochondria;	uncertain;Peroxisomes	Tyrosine metabolism		Morel F., Rauch C., Petit E., Piton A., Theret N., Coles B., Guillouzo A.Gene and protein characterization of the human glutathione S-transferase kappa and evidence for a peroxisomal localization.J. Biol. Chem.2004.279:16246-16253
R02613	F	Phenethylamine+Oxygen+H2O=Phenylacetaldehyde+NH3+H2O2	C05332+C00007+C00001=C00601+C00014+C00027	Extracellular;uncertain;Cytosol;Peroxisomes;Mitochondria;	uncertain;Cytosol;Peroxisomes;Mitochondria	Tyrosine metabolism		Tong S, Jingyan W. Biochemistry. China Higher Education Press,2002
R00734	T	L-Tyrosine+2-Oxoglutarate=3-(4-Hydroxyphenyl)pyruvate +L-Glutamate	C00082+C00026=C01179+C00025	Extracellular;Cytosol;Golgi apparatus;Mitochondria;	Cytosol;Golgi apparatus	Tyrosine metabolism		Tong S, Jingyan W. Biochemistry. China Higher Education Press,2002
R04891	T	3-Methoxy-4-hydroxyphenylglycolaldehyde+NAD++H2O <=>3-Methoxy-4-hydroxymandelate+NADH+H+	C05583+C00003+C00001=C05584+C00004+C00080	uncertain;Cytosol;Endoplasmic reticulum;Mitochondria;	uncertain;Cytosol;Endoplasmic reticulum	Tyrosine metabolism		Tong S, Jingyan W. Biochemistry. China Higher Education Press,2002
R04892	T	3-Methoxy-4-hydroxyphenylglycolaldehyde+NADP++H2O <=>3-Methoxy-4-hydroxymandelate+NADPH+H+	C05583+C00006+C00001=C05584+C00005+C00080	uncertain;Cytosol;Endoplasmic reticulum;Mitochondria;	uncertain;Cytosol;Endoplasmic reticulum	Tyrosine metabolism		Tong S, Jingyan W. Biochemistry. China Higher Education Press,2002
RE1877	T	H(,2)O+NAD('+)+3-methoxy-4-hydroxymandelic aldehyde = NADH+2 H('+)+L-vanillymandelate	C00001+C00003+C05583=C00004+C00080+C05584	uncertain;Cytosol;Endoplasmic reticulum;Mitochondria;	uncertain;Cytosol;Endoplasmic reticulum	Tyrosine metabolism		Tong S, Jingyan W. Biochemistry. China Higher Education Press,2002
R02532	F	L-Noradrenaline+H2O+Oxygen=3,4-Dihydroxymandelaldehyde+NH3+ H2O2	C00547+C00001+C00007=C05577+C00014+C00027	Extracellular;Endoplasmic reticulum;Mitochondria;	Endoplasmic reticulum;Mitochondria	Tyrosine metabolism		Tong S, Jingyan W. Biochemistry. China Higher Education Press,2002
R00694	T	L-Phenylalanine+2-Oxoglutarate=Phenylpyruvate+L-Glutamate	C00079+C00026=C00166+C00025	Extracellular;Cytosol;Mitochondria;	Cytosol	Tyrosine metabolism		Tong S, Jingyan W. Biochemistry. China Higher Education Press,2002
R02918	T	ATP+L-Tyrosine+tRNA(Tyr)=AMP+Pyrophosphate +L-Tyrosyl-tRNA(Tyr)	C00002+C00082+C00787=C00020+C00013+C02839	Extracellular;uncertain;Mitochondria;	uncertain;Mitochondria	Tyrosine metabolism		Bonnefond L., Fender A., Rudinger-Thirion J., Giege R., Florentz C., Sissler M.Toward the full set of human mitochondrial aminoacyl-tRNA synthetases: characterization of AspRS and TyrRS.Biochemistry 2005.44:4805-4816
R04880	T	3,4-Dihydroxyphenylethyleneglycol+NAD+ <=>3,4-Dihydroxymandelaldehyde+NADH	C05576+C00003=C05577+C00004	Extracellular;uncertain;Mitochondria;	Cytosol	Tyrosine metabolism		Tong S, Jingyan W. Biochemistry. China Higher Education Press,2002
R02383	F	Tyramine+Oxygen+NADH+H+=4-(2-Aminoethyl)-1,2-benzenediol +NAD++H2O	C00483+C00007+C00004+C00080=C03758+C00003+C00001	Extracellular;Cytosol;Golgi apparatus;Peroxisomes;Lysosomes;Mitochondria;	Cytosol;Golgi apparatus;Peroxisomes;Lysosomes	Tyrosine metabolism		Tong S, Jingyan W. Biochemistry. China Higher Education Press,2002
RE3095	T	dopamine+H(,2)O(,2) = 2 H(,2)O+dopamine `o`-quinone	C03758+C00027=C00001+CE5276	Extracellular;Nucleus;Cytosol;Endoplasmic reticulum;Peroxisomes;Lysosomes;Mitochondria;	Cytosol;Peroxisomes;Lysosomes	Tyrosine metabolism		Tong S, Jingyan W. Biochemistry. China Higher Education Press,2002
RE3096	T	H(,2)O(,2)+dopamine `o`-quinone = 2 H(,2)O+H('+)+dopaminochrome	C00027+CE5276=C00001+C00080+CE4888	Extracellular;Nucleus;Cytosol;Endoplasmic reticulum;Peroxisomes;Lysosomes;Mitochondria;	Cytosol;Peroxisomes;Lysosomes	Tyrosine metabolism		Tong S, Jingyan W. Biochemistry. China Higher Education Press,2002
R00736	F	L-Tyrosine=Tyramine+CO2	C00082=C00483+C00011	Extracellular;Cytosol;Golgi apparatus;Peroxisomes;Lysosomes;Mitochondria;	Cytosol;Golgi apparatus;Peroxisomes;Lysosomes	Tyrosine metabolism		Tong S, Jingyan W. Biochemistry. China Higher Education Press,2002
R02080	F	3,4-Dihydroxy-L-phenylalanine=4-(2-Aminoethyl)-1,2-benzenediol +CO2	C00355=C03758+C00011	Cytosol;Golgi apparatus;Peroxisomes;Lysosomes;Mitochondria;	Cytosol;Golgi apparatus;Peroxisomes;Lysosomes	Tyrosine metabolism		Tong S, Jingyan W. Biochemistry. China Higher Education Press,2002
R01795	F	Tetrahydrobiopterin+L-Phenylalanine+Oxygen=Dihydrobiopterin+ L-Tyrosine+H2O	C00272+C00079+C00007=C00268+C00082+C00001	Extracellular;Cytosol;Lysosomes;Mitochondria;	Cytosol	Tyrosine metabolism		Tong S, Jingyan W. Biochemistry. China Higher Education Press,2002
RE2781	F	O(,2)+tyramine+reduced flavoprotein = dopamine+H(,2)O+oxidized flavoprotein	C00007+C00483+C03024=C03758+C00001+C03161	Extracellular;Cytosol;Endoplasmic reticulum;Peroxisomes;Mitochondria;	Cytosol;Endoplasmic reticulum;Peroxisomes	Tyrosine metabolism		Tong S, Jingyan W. Biochemistry. China Higher Education Press,2002
R02535	F	4-(2-Aminoethyl)-1,2-benzenediol+Ascorbate+Oxygen <=>L-Noradrenaline+Dehydroascorbate+H2O	C03758+C00072+C00007=C00547+C00425+C00001	Extracellular;Endoplasmic reticulum;Mitochondria;	Endoplasmic reticulum	Tyrosine metabolism		Tong S, Jingyan W. Biochemistry. China Higher Education Press,2002
RN0014	F	L-norepinephrine = noradrenochrome	C00547=CE5538	Endoplasmic reticulum;Mitochondria;	Endoplasmic reticulum	Tyrosine metabolism		Tong S, Jingyan W. Biochemistry. China Higher Education Press,2002
R00699	F	L-Phenylalanine=Phenethylamine+CO2	C00079=C05332+C00011	Extracellular;Cytosol;Mitochondria;	Cytosol	Tyrosine metabolism		Tong S, Jingyan W. Biochemistry. China Higher Education Press,2002
R02534	F	S-Adenosyl-L-methionine+L-Noradrenaline <=>S-Adenosyl-L-homocysteine+L-Normetanephrine	C00019+C00547=C00021+C05589	Mitochondria;	Cytosol	Tyrosine metabolism		Tong S, Jingyan W. Biochemistry. China Higher Education Press,2002
R02920	F	S-Adenosyl-L-methionine+L-Adrenaline=S-Adenosyl-L-homocysteine+ L-Metanephrine	C00019+C00788=C00021+C05588	Mitochondria;	Cytosol	Tyrosine metabolism		Tong S, Jingyan W. Biochemistry. China Higher Education Press,2002
R04301	F	S-Adenosyl-L-methionine+4-(2-Aminoethyl)-1,2-benzenediol <=>S-Adenosyl-L-homocysteine+3-Methoxytyramine	C00019+C03758=C00021+C05587	Mitochondria;	Cytosol	Tyrosine metabolism		Tong S, Jingyan W. Biochemistry. China Higher Education Press,2002
RN0013	F	L-epinephrine = adrenochrome	C00788=CE5536	Mitochondria;	Cytosol	Tyrosine metabolism		Tong S, Jingyan W. Biochemistry. China Higher Education Press,2002
RE2524	T	glutathione+dopachrome = 5-S-glutathionyl-dopachrome hydroquinone	C00051+C01693=CE5544	uncertain;Endoplasmic reticulum;Peroxisomes;Mitochondria;	uncertain;Peroxisomes	Tyrosine metabolism		Morel F., Rauch C., Petit E., Piton A., Theret N., Coles B., Guillouzo A.Gene and protein characterization of the human glutathione S-transferase kappa and evidence for a peroxisomal localization.J. Biol. Chem.2004.279:16246-16253
R03181	T	4-Maleylacetoacetate=4-Fumarylacetoacetate	C01036=C01061	uncertain;Mitochondria;	Cytosol	Tyrosine metabolism		Tong S, Jingyan W. Biochemistry. China Higher Education Press,2002
R00698	T	L-Phenylalanine=2-Phenylacetamide	C00079=C02505	Extracellular;uncertain;Nucleus;Cytosol;Lysosomes;	uncertain;Cytosol;Lysosomes	Tyrosine metabolism		Tong S, Jingyan W. Biochemistry. China Higher Education Press,2002
RE0916	T	H(,2)O+3',5'-diiodo-L-thyronine 4'-`O`-sulfate = H('+)+SO4+3',5'-diiodo-L-thyronine	C00001+CE2873=C00080+C00059+CE2872	uncertain;Cytosol;Endoplasmic reticulum;Golgi apparatus;Lysosomes;	uncertain;Endoplasmic reticulum;Golgi apparatus	Tyrosine metabolism		Huttner WB. TYROSINE SULFATION AND THE SECRETORY PATHWAY, Annu Rev Physiol. 1988;50:363-76
RE0918	T	H(,2)O+3'-monoiodo-L-thyronine 4'-`O`-sulfate = H('+)+SO4+3'-monoiodo-L-thyronine	C00001+CE2875=C00080+C00059+CE2874	uncertain;Cytosol;Endoplasmic reticulum;Golgi apparatus;Lysosomes;	uncertain;Endoplasmic reticulum;Golgi apparatus	Tyrosine metabolism		Huttner WB. TYROSINE SULFATION AND THE SECRETORY PATHWAY, Annu Rev Physiol. 1988;50:363-76
RE0917	T	2 glutathione+3',5'-diiodo-L-thyronine = H('+)+iodide+Oxidized glutathione+3'-monoiodo-L-thyronine	C00051+CE2872=C00080+C00708+C00127+CE2874	Cytosol;Endoplasmic reticulum;Golgi apparatus;Lysosomes;	Cytosol;Endoplasmic reticulum;Golgi apparatus	Tyrosine metabolism		Huttner WB. TYROSINE SULFATION AND THE SECRETORY PATHWAY, Annu Rev Physiol. 1988;50:363-76
RE0908	T	H(,2)O+3,3'-diiodo-L-thyronine 4'-`O`-sulfate = H('+)+SO4+3,3'-diiodo-L-thyronine	C00001+CE2870=C00080+C00059+CE2866	uncertain;Cytosol;Endoplasmic reticulum;Golgi apparatus;Lysosomes;	uncertain;Endoplasmic reticulum;Golgi apparatus	Tyrosine metabolism		Huttner WB. TYROSINE SULFATION AND THE SECRETORY PATHWAY, Annu Rev Physiol. 1988;50:363-76
R01986	T	4-Aminobutanal+NADP++H2O=4-Aminobutanoate+NADPH	C00555+C00006+C00001=C00334+C00005	uncertain;Cytosol;Endoplasmic reticulum;Mitochondria;	uncertain;Cytosol;Mitochondria	Urea cycle and metabolism of arginine, proline, glutamate, aspartate and asparagine		Tong S, Jingyan W. Biochemistry. China Higher Education Press,2002
R02549	T	4-Aminobutanal+NAD++H2O=4-Aminobutanoate+NADH+H+	C00555+C00003+C00001=C00334+C00004+C00080	uncertain;Cytosol;Endoplasmic reticulum;Mitochondria;	uncertain;Cytosol;Mitochondria	Urea cycle and metabolism of arginine, proline, glutamate, aspartate and asparagine		Tong S, Jingyan W. Biochemistry. China Higher Education Press,2002
R05050	T	N4-Acetylaminobutanal+NAD++H2O=4-Acetamidobutanoate+NADH +H+	C05936+C00003+C00001=C02946+C00004+C00080	uncertain;Cytosol;Endoplasmic reticulum;Mitochondria;	uncertain;Cytosol;Mitochondria	Urea cycle and metabolism of arginine, proline, glutamate, aspartate and asparagine		Tong S, Jingyan W. Biochemistry. China Higher Education Press,2002
R00135	T	Peptide+H2O=L-Proline+Peptide	C00012+C00001=C00148+C00012	uncertain;Mitochondria;	Cytosol	Urea cycle and metabolism of arginine, proline, glutamate, aspartate and asparagine		Tong S, Jingyan W. Biochemistry. China Higher Education Press,2002
R00551	F	L-Arginine+H2O=L-Ornithine+Urea	C00062+C00001=C00077+C00086	uncertain;Mitochondria;	Cytosol	Urea cycle and metabolism of arginine, proline, glutamate, aspartate and asparagine		Tong S, Jingyan W. Biochemistry. China Higher Education Press,2002
R01151	F	Putrescine+Oxygen+H2O=4-Aminobutanal+NH3+H2O2	C00134+C00007+C00001=C00555+C00014+C00027	Extracellular;Cytosol;Peroxisomes;Mitochondria;	Cytosol;Mitochondria	Urea cycle and metabolism of arginine, proline, glutamate, aspartate and asparagine		Tong S, Jingyan W. Biochemistry. China Higher Education Press,2002
R01987	F	4-Aminobutanoate+Acetate=4-Acetamidobutanoate+H2O	C00334+C00033=C02946+C00001	Cytosol;Endoplasmic reticulum;Mitochondria;	Cytosol;Mitochondria	Urea cycle and metabolism of arginine, proline, glutamate, aspartate and asparagine		Tong S, Jingyan W. Biochemistry. China Higher Education Press,2002
R02396	F	Acetyl-CoA+Carnitine=CoA+O-Acetylcarnitine	C00024+C00487=C00010+C02571	uncertain;Endoplasmic reticulum;Peroxisomes;Mitochondria;	uncertain;Endoplasmic reticulum;Mitochondria	Urea cycle and metabolism of arginine, proline, glutamate, aspartate and asparagine		Tong S, Jingyan W. Biochemistry. China Higher Education Press,2002
R03522	T	RX+Glutathione=HX+R-S-Glutathione	C01322+C00051=C01318+C02320	uncertain;Endoplasmic reticulum;Peroxisomes;Mitochondria;	uncertain;Endoplasmic reticulum;Mitochondria	Urea cycle and metabolism of arginine, proline, glutamate, aspartate and asparagine		Tong S, Jingyan W. Biochemistry. China Higher Education Press,2002
R00274	F	H2O2+2 Glutathione=Oxidized glutathione+2 H2O	C00027+2C00051=C00127+2C00001	Extracellular;uncertain;Nucleus;Cytosol;Mitochondria;	uncertain;Cytosol;Mitochondria	Urea cycle and metabolism of arginine, proline, glutamate, aspartate and asparagine		Tong S, Jingyan W. Biochemistry. China Higher Education Press,2002
R03167	T	Lipid hydroperoxide+2 Glutathione=Lipid+Oxidized glutathione+ 2 H2O	C01025+2C00051=C01356+C00127+2C00001	uncertain;Nucleus;Cytosol;Mitochondria;	Cytosol;Mitochondria	Urea cycle and metabolism of arginine, proline, glutamate, aspartate and asparagine		Tong S, Jingyan W. Biochemistry. China Higher Education Press,2002
R04203	T	(2S,3S)-3-Hydroxy-2-methylbutanoyl-CoA+NAD+ <=>2-Methylacetoacetyl-CoA+NADH	C04405+C00003=C03344+C00004	uncertain;Cytosol;Peroxisomes;Mitochondria;	Mitochondria	Valine, leucine and isoleucine degradation		1.Suryawan A, Hawes JW, Harris RA, Shimomura Y, Jenkins AE, Hutson SM: A molecular model of human branched-chain amino acid metabolism. Am J Clin Nutr 1998, 68(1):72-81;2.Hutson SM, Sweatt AJ, Lanoue KF: Branched-chain [corrected] amino acid metabolism: implications for establishing safe intakes. J Nutr 2005, 135(Suppl 6):1557S-1564S
R04204	T	(2S,3S)-3-Hydroxy-2-methylbutanoyl-CoA=2-Methylbut-2-enoyl-CoA +H2O	C04405=C03345+C00001	Peroxisomes;Mitochondria;	Mitochondria	Valine, leucine and isoleucine degradation		1.Suryawan A, Hawes JW, Harris RA, Shimomura Y, Jenkins AE, Hutson SM: A molecular model of human branched-chain amino acid metabolism. Am J Clin Nutr 1998, 68(1):72-81;2.Hutson SM, Sweatt AJ, Lanoue KF: Branched-chain [corrected] amino acid metabolism: implications for establishing safe intakes. J Nutr 2005, 135(Suppl 6):1557S-1564S
R05066	T	(S)-3-Hydroxyisobutyrate+NAD+=(S)-Methylmalonate semialdehyde+ NADH+H+	C06001+C00003=C06002+C00004+C00080	uncertain;Cytosol;Peroxisomes;Mitochondria;	Mitochondria	Valine, leucine and isoleucine degradation		1.Suryawan A, Hawes JW, Harris RA, Shimomura Y, Jenkins AE, Hutson SM: A molecular model of human branched-chain amino acid metabolism. Am J Clin Nutr 1998, 68(1):72-81;2.Hutson SM, Sweatt AJ, Lanoue KF: Branched-chain [corrected] amino acid metabolism: implications for establishing safe intakes. J Nutr 2005, 135(Suppl 6):1557S-1564S
R04137	T	3-Hydroxyisovaleryl-CoA=3-Methylcrotonyl-CoA+H2O	C05998=C03069+C00001	Peroxisomes;Mitochondria;	Mitochondria	Valine, leucine and isoleucine degradation		1.Suryawan A, Hawes JW, Harris RA, Shimomura Y, Jenkins AE, Hutson SM: A molecular model of human branched-chain amino acid metabolism. Am J Clin Nutr 1998, 68(1):72-81;2.Hutson SM, Sweatt AJ, Lanoue KF: Branched-chain [corrected] amino acid metabolism: implications for establishing safe intakes. J Nutr 2005, 135(Suppl 6):1557S-1564S
R04224	T	2-Methylprop-2-enoyl-CoA+H2O=(S)-3-Hydroxyisobutyryl-CoA	C03460+C00001=C06000	Peroxisomes;Mitochondria;	Mitochondria	Valine, leucine and isoleucine degradation		1.Suryawan A, Hawes JW, Harris RA, Shimomura Y, Jenkins AE, Hutson SM: A molecular model of human branched-chain amino acid metabolism. Am J Clin Nutr 1998, 68(1):72-81;2.Hutson SM, Sweatt AJ, Lanoue KF: Branched-chain [corrected] amino acid metabolism: implications for establishing safe intakes. J Nutr 2005, 135(Suppl 6):1557S-1564S
R01210	F	3-Methyl-2-oxobutanoic acid+CoA+NAD+=2-Methylpropanoyl-CoA +CO2+NADH	C00141+C00010+C00003=C00630+C00011+C00004	uncertain;Mitochondria;	Mitochondria	Valine, leucine and isoleucine degradation		1.Suryawan A, Hawes JW, Harris RA, Shimomura Y, Jenkins AE, Hutson SM: A molecular model of human branched-chain amino acid metabolism. Am J Clin Nutr 1998, 68(1):72-81;2.Hutson SM, Sweatt AJ, Lanoue KF: Branched-chain [corrected] amino acid metabolism: implications for establishing safe intakes. J Nutr 2005, 135(Suppl 6):1557S-1564S
R01360	F	(S)-3-Hydroxy-3-methylglutaryl-CoA=Acetyl-CoA+Acetoacetate	C00356=C00024+C00164	uncertain;Mitochondria;	Mitochondria	Valine, leucine and isoleucine degradation		1.Suryawan A, Hawes JW, Harris RA, Shimomura Y, Jenkins AE, Hutson SM: A molecular model of human branched-chain amino acid metabolism. Am J Clin Nutr 1998, 68(1):72-81;2.Hutson SM, Sweatt AJ, Lanoue KF: Branched-chain [corrected] amino acid metabolism: implications for establishing safe intakes. J Nutr 2005, 135(Suppl 6):1557S-1564S
R03171	F	3-Methyl-2-oxopentanoate+CoA+NAD+=2-Methylbutanoyl-CoA+CO2+ NADH	C03465+C00010+C00003=C01033+C00011+C00004	uncertain;Mitochondria;	Mitochondria	Valine, leucine and isoleucine degradation		1.Suryawan A, Hawes JW, Harris RA, Shimomura Y, Jenkins AE, Hutson SM: A molecular model of human branched-chain amino acid metabolism. Am J Clin Nutr 1998, 68(1):72-81;2.Hutson SM, Sweatt AJ, Lanoue KF: Branched-chain [corrected] amino acid metabolism: implications for establishing safe intakes. J Nutr 2005, 135(Suppl 6):1557S-1564S
R02323	F	Nicotinamide D-ribonucleotide+H2O=N-Ribosylnicotinamide +Orthophosphate	C00455+C00001=C03150+C00009	uncertain;Nucleus;Cytosol;Endoplasmic reticulum;Mitochondria;	uncertain;Nucleus;Cytosol;Endoplasmic reticulum	Vitamin B3 (nicotinate and nicotinamide) metabolism		Rampazzo C., Gallinaro L., Milanesi E., Frigimelica E., Reichard P., Bianchi V.A deoxyribonucleotidase in mitochondria: involvement in regulation of dNTP pools and possible link to genetic disease.Proc. Natl. Acad. Sci. U.S.A.2000. 97:8239-8244
R00103	F	NAD++H2O=AMP+Nicotinamide D-ribonucleotide	C00003+C00001=C00020+C00455	Extracellular;Nucleus;Cytosol;Endoplasmic reticulum;Peroxisomes;Mitochondria;	Extracellular;Nucleus;Cytosol;Endoplasmic reticulum;Peroxisomes	Vitamin B3 (nicotinate and nicotinamide) metabolism		Rampazzo C., Gallinaro L., Milanesi E., Frigimelica E., Reichard P., Bianchi V.A deoxyribonucleotidase in mitochondria: involvement in regulation of dNTP pools and possible link to genetic disease.Proc. Natl. Acad. Sci. U.S.A.2000. 97:8239-8244
R00137	F	ATP+Nicotinamide D-ribonucleotide=Pyrophosphate+NAD+	C00002+C00455=C00013+C00003	Nucleus;Endoplasmic reticulum;Mitochondria;	Nucleus;Endoplasmic reticulum	Vitamin B3 (nicotinate and nicotinamide) metabolism		Rampazzo C., Gallinaro L., Milanesi E., Frigimelica E., Reichard P., Bianchi V.A deoxyribonucleotidase in mitochondria: involvement in regulation of dNTP pools and possible link to genetic disease.Proc. Natl. Acad. Sci. U.S.A.2000. 97:8239-8244
R03346	F	Nicotinate D-ribonucleotide+H2O=Nicotinate D-ribonucleoside +Orthophosphate	C01185+C00001=C05841+C00009	uncertain;Nucleus;Cytosol;Endoplasmic reticulum;Mitochondria;	uncertain;Nucleus;Cytosol;Endoplasmic reticulum	Vitamin B3 (nicotinate and nicotinamide) metabolism		Rampazzo C., Gallinaro L., Milanesi E., Frigimelica E., Reichard P., Bianchi V.A deoxyribonucleotidase in mitochondria: involvement in regulation of dNTP pools and possible link to genetic disease.Proc. Natl. Acad. Sci. U.S.A.2000. 97:8239-8244
RE2394	F	ATP+CoA+2 H(,2)O+NAD('+)+O(,2)+9'-carboxy-"a"-chromanol = AMP+H(,2)O(,2)+NADH+PP(,i)+propionyl-CoA+2 H('+)+7'-carboxy-"a"-chromanol	C00002+C00010+C00001+C00003+C00007+CE5856=C00020+C00027+C00004+C00013+C00100+C00080+CE5844	uncertain;Cytosol;Peroxisomes;Mitochondria;	uncertain;Cytosol;Mitochondria	Vitamin E metabolism		Colin J. Masters DC: the peroxisome:a vital organelle. Cambridge University Press 2005
RE2700	F	ATP+CoA+2 H(,2)O+NAD('+)+O(,2)+11'-carboxy-"a"-chromanol = acetyl-CoA+AMP+H(,2)O(,2)+NADH+PP(,i)+2 H('+)+9'-carboxy-"a"-chromanol	C00002+C00010+C00001+C00003+C00007+CE5855=C00024+C00020+C00027+C00004+C00013+C00080+CE5856	uncertain;Cytosol;Peroxisomes;Mitochondria;	uncertain;Cytosol;Mitochondria	Vitamin E metabolism		Colin J. Masters DC: the peroxisome:a vital organelle. Cambridge University Press 2005
RE2396	F	ATP+CoA+2 H(,2)O+NAD('+)+O(,2)+5'-carboxy-"a"-chromanol = AMP+H(,2)O(,2)+NADH+PP(,i)+propionyl-CoA+2 H('+)+3'-carboxy-"a"-chromanol	C00002+C00010+C00001+C00003+C00007+CE5845=C00020+C00027+C00004+C00013+C00100+C00080+CE1925	uncertain;Cytosol;Peroxisomes;Mitochondria;	uncertain;Cytosol;Mitochondria	Vitamin E metabolism		Colin J. Masters DC: the peroxisome:a vital organelle. Cambridge University Press 2005
RE3473	F	ATP+2 CoA+2 H(,2)O+NAD('+)+O(,2)+7'-carboxy-"a"-chromanol = acetyl-CoA+AMP+CoA+H(,2)O(,2)+NADH+PP(,i)+2 H('+)+5'-carboxy-"a"-chromanol	C00002+C00010+C00001+C00003+C00007+CE5844=C00024+C00020+C00010+C00027+C00004+C00013+C00080+CE5845	Cytosol;Peroxisomes;Mitochondria;	Cytosol;Mitochondria	Vitamin E metabolism		Colin J. Masters DC: the peroxisome:a vital organelle. Cambridge University Press 2005
RE2390	F	ATP+CoA+2 H(,2)O+NAD('+)+O(,2)+11'-carboxy-"g"-chromanol = acetyl-CoA+AMP+H(,2)O(,2)+NADH+PP(,i)+2 H('+)+9'-carboxy-"g"-chromanol	C00002+C00010+C00001+C00003+C00007+CE5718=C00024+C00020+C00027+C00004+C00013+C00080+CE5719	uncertain;Cytosol;Peroxisomes;Mitochondria;	uncertain;Cytosol;Mitochondria	Vitamin E metabolism		Colin J. Masters DC: the peroxisome:a vital organelle. Cambridge University Press 2005
RE2392	F	ATP+CoA+2 H(,2)O+NAD('+)+O(,2)+7'-carboxy-"g"-chromanol = acetyl-CoA+AMP+H(,2)O(,2)+NADH+PP(,i)+2 H('+)+5'-carboxy-"g"-chromanol	C00002+C00010+C00001+C00003+C00007+CE5721=C00024+C00020+C00027+C00004+C00013+C00080+CE5723	uncertain;Cytosol;Peroxisomes;Mitochondria;	uncertain;Cytosol;Mitochondria	Vitamin E metabolism		Colin J. Masters DC: the peroxisome:a vital organelle. Cambridge University Press 2005
RE2697	F	ATP+CoA+2 H(,2)O+NAD('+)+O(,2)+9'-carboxy-"g"-chromanol = AMP+H(,2)O(,2)+NADH+PP(,i)+propionyl-CoA+2 H('+)+7'-carboxy-"g"-chromanol	C00002+C00010+C00001+C00003+C00007+CE5719=C00020+C00027+C00004+C00013+C00100+C00080+CE5721	uncertain;Cytosol;Peroxisomes;Mitochondria;	uncertain;Cytosol;Mitochondria	Vitamin E metabolism		Colin J. Masters DC: the peroxisome:a vital organelle. Cambridge University Press 2005
RE2576	F	ATP+CoA+2 H(,2)O+NAD('+)+O(,2)+9'-carboxy-"g"-tocotrienol = AMP+H(,2)O(,2)+NADH+PP(,i)+propionyl-CoA+7'-carboxy-"g"-tocotrienol	C00002+C00010+C00001+C00003+C00007+CE5847=C00020+C00027+C00004+C00013+C00100+CE5848	uncertain;Cytosol;Peroxisomes;Mitochondria;	uncertain;Cytosol;Mitochondria	Vitamin E metabolism		Colin J. Masters DC: the peroxisome:a vital organelle. Cambridge University Press 2005
RE3461	F	ATP+2 CoA+2 H(,2)O+NAD('+)+NADPH+O(,2)+H('+)+7'-carboxy-"g"-tocotrienol = acetyl-CoA+AMP+CoA+H(,2)O(,2)+NADH+NADP('+)+PP(,i)+2 H('+)+5'-carboxy-"g"-chromanol	C00002+C00010+C00001+C00003+C00005+C00007+C00080+CE5848=C00024+C00020+C00010+C00027+C00004+C00006+C00013+C00080+CE5723	Cytosol;Peroxisomes;Mitochondria;	Cytosol;Mitochondria	Vitamin E metabolism		Colin J. Masters DC: the peroxisome:a vital organelle. Cambridge University Press 2005
R07002	T	(1R,2S)-Naphthalene 1,2-oxide+Glutathione <=>(1R)-Hydroxy-(2R)-glutathionyl-1,2-dihydronaphthalene	C14786+C00051=C14791	uncertain;Endoplasmic reticulum;Peroxisomes;Mitochondria;	uncertain;Endoplasmic reticulum;Mitochondria	Xenobiotics metabolism		Morel F., Rauch C., Petit E., Piton A., Theret N., Coles B., Guillouzo A.Gene and protein characterization of the human glutathione S-transferase kappa and evidence for a peroxisomal localization.J. Biol. Chem. 2004.279:16246-16253
R07003	T	(1S,2R)-Naphthalene 1,2-oxide+Glutathione <=>(1R)-Glutathionyl-(2R)-hydroxy-1,2-dihydronaphthalene	C14787+C00051=C14793	uncertain;Endoplasmic reticulum;Peroxisomes;Mitochondria;	uncertain;Endoplasmic reticulum;Mitochondria	Xenobiotics metabolism		Morel F., Rauch C., Petit E., Piton A., Theret N., Coles B., Guillouzo A.Gene and protein characterization of the human glutathione S-transferase kappa and evidence for a peroxisomal localization.J. Biol. Chem. 2004.279:16246-16253
R07004	T	(1S,2R)-Naphthalene 1,2-oxide+Glutathione <=>(1S)-Hydroxy-(2S)-glutathionyl-1,2-dihydronaphthalene	C14787+C00051=C14792	uncertain;Endoplasmic reticulum;Peroxisomes;Mitochondria;	uncertain;Endoplasmic reticulum;Mitochondria	Xenobiotics metabolism		Morel F., Rauch C., Petit E., Piton A., Theret N., Coles B., Guillouzo A.Gene and protein characterization of the human glutathione S-transferase kappa and evidence for a peroxisomal localization.J. Biol. Chem. 2004.279:16246-16253
R07023	T	1-Nitronaphthalene-7,8-oxide+Glutathione <=>1-Nitro-7-hydroxy-8-glutathionyl-7,8-dihydronaphthalene	C14802+C00051=C14803	uncertain;Endoplasmic reticulum;Peroxisomes;Mitochondria;	uncertain;Endoplasmic reticulum;Mitochondria	Xenobiotics metabolism		Morel F., Rauch C., Petit E., Piton A., Theret N., Coles B., Guillouzo A.Gene and protein characterization of the human glutathione S-transferase kappa and evidence for a peroxisomal localization.J. Biol. Chem. 2004.279:16246-16253
R07024	T	1-Nitronaphthalene-7,8-oxide+Glutathione <=>1-Nitro-7-glutathionyl-8-hydroxy-7,8-dihydronaphthalene	C14802+C00051=C14804	uncertain;Endoplasmic reticulum;Peroxisomes;Mitochondria;	uncertain;Endoplasmic reticulum;Mitochondria	Xenobiotics metabolism		Morel F., Rauch C., Petit E., Piton A., Theret N., Coles B., Guillouzo A.Gene and protein characterization of the human glutathione S-transferase kappa and evidence for a peroxisomal localization.J. Biol. Chem. 2004.279:16246-16253
R07025	T	1-Nitronaphthalene-5,6-oxide+Glutathione <=>1-Nitro-5-hydroxy-6-glutathionyl-5,6-dihydronaphthalene	C14800+C00051=C14805	uncertain;Endoplasmic reticulum;Peroxisomes;Mitochondria;	uncertain;Endoplasmic reticulum;Mitochondria	Xenobiotics metabolism		Morel F., Rauch C., Petit E., Piton A., Theret N., Coles B., Guillouzo A.Gene and protein characterization of the human glutathione S-transferase kappa and evidence for a peroxisomal localization.J. Biol. Chem. 2004.279:16246-16253
R07026	T	1-Nitronaphthalene-5,6-oxide+Glutathione <=>1-Nitro-5-glutathionyl-6-hydroxy-5,6-dihydronaphthalene	C14800+C00051=C14806	uncertain;Endoplasmic reticulum;Peroxisomes;Mitochondria;	uncertain;Endoplasmic reticulum;Mitochondria	Xenobiotics metabolism		Morel F., Rauch C., Petit E., Piton A., Theret N., Coles B., Guillouzo A.Gene and protein characterization of the human glutathione S-transferase kappa and evidence for a peroxisomal localization.J. Biol. Chem. 2004.279:16246-16253
R07091	T	2,2-Dichloroacetaldehyde+Glutathione <=>S-(2,2-Dichloro-1-hydroxy)ethyl glutathione	C14858+C00051=C14861	uncertain;Endoplasmic reticulum;Peroxisomes;Mitochondria;	uncertain;Endoplasmic reticulum;Mitochondria	Xenobiotics metabolism		Morel F., Rauch C., Petit E., Piton A., Theret N., Coles B., Guillouzo A.Gene and protein characterization of the human glutathione S-transferase kappa and evidence for a peroxisomal localization.J. Biol. Chem. 2004.279:16246-16253
R07092	T	1,1-Dichloroethylene epoxide+Glutathione <=>2-(S-Glutathionyl)acetyl chloride+HCl	C14857+C00051=C14865+C01327	uncertain;Endoplasmic reticulum;Peroxisomes;Mitochondria;	uncertain;Endoplasmic reticulum;Mitochondria	Xenobiotics metabolism		Morel F., Rauch C., Petit E., Piton A., Theret N., Coles B., Guillouzo A.Gene and protein characterization of the human glutathione S-transferase kappa and evidence for a peroxisomal localization.J. Biol. Chem. 2004.279:16246-16253
R07094	T	2-(S-Glutathionyl)acetyl chloride+Glutathione <=>2-(S-Glutathionyl)acetyl glutathione+HCl	C14865+C00051=C14863+C01327	uncertain;Endoplasmic reticulum;Peroxisomes;Mitochondria;	uncertain;Endoplasmic reticulum;Mitochondria	Xenobiotics metabolism		Morel F., Rauch C., Petit E., Piton A., Theret N., Coles B., Guillouzo A.Gene and protein characterization of the human glutathione S-transferase kappa and evidence for a peroxisomal localization.J. Biol. Chem. 2004.279:16246-16253
R07069	T	Bromobenzene-3,4-oxide+Glutathione <=>3,4-Dihydro-3-hydroxy-4-S-glutathionyl bromobenzene	C14839+C00051=C14847	uncertain;Endoplasmic reticulum;Peroxisomes;Mitochondria;	uncertain;Endoplasmic reticulum;Mitochondria	Xenobiotics metabolism		Morel F., Rauch C., Petit E., Piton A., Theret N., Coles B., Guillouzo A.Gene and protein characterization of the human glutathione S-transferase kappa and evidence for a peroxisomal localization.J. Biol. Chem. 2004.279:16246-16253
R07070	T	Bromobenzene-2,3-oxide+Glutathione <=>2,3-Dihydro-2-S-glutathionyl-3-hydroxy bromobenzene	C14840+C00051=C14848	uncertain;Endoplasmic reticulum;Peroxisomes;Mitochondria;	uncertain;Endoplasmic reticulum;Mitochondria	Xenobiotics metabolism		Morel F., Rauch C., Petit E., Piton A., Theret N., Coles B., Guillouzo A.Gene and protein characterization of the human glutathione S-transferase kappa and evidence for a peroxisomal localization.J. Biol. Chem. 2004.279:16246-16253
R07084	T	Benzo[a]pyrene-7,8-diol+Glutathione <=>7,8-Dihydro-7-hydroxy-8-S-glutathionyl-benzo[a]pyrene+H2O	C14852+C00051=C14856+C00001	uncertain;Endoplasmic reticulum;Peroxisomes;Mitochondria;	uncertain;Endoplasmic reticulum;Mitochondria	Xenobiotics metabolism		Morel F., Rauch C., Petit E., Piton A., Theret N., Coles B., Guillouzo A.Gene and protein characterization of the human glutathione S-transferase kappa and evidence for a peroxisomal localization.J. Biol. Chem. 2004.279:16246-16253
R07093	T	Chloroacetyl chloride+Glutathione <=>S-(2-Chloroacetyl)glutathione+HCl	C14859+C00051=C14864+C01327	uncertain;Endoplasmic reticulum;Peroxisomes;Mitochondria;	uncertain;Endoplasmic reticulum;Mitochondria	Xenobiotics metabolism		Morel F., Rauch C., Petit E., Piton A., Theret N., Coles B., Guillouzo A.Gene and protein characterization of the human glutathione S-transferase kappa and evidence for a peroxisomal localization.J. Biol. Chem. 2004.279:16246-16253
R07100	T	Trichloroethene+Glutathione=S-(1,2-Dichlorovinyl)glutathione +HCl	C06790+C00051=C14868+C01327	uncertain;Endoplasmic reticulum;Peroxisomes;Mitochondria;	uncertain;Endoplasmic reticulum;Mitochondria	Xenobiotics metabolism		Morel F., Rauch C., Petit E., Piton A., Theret N., Coles B., Guillouzo A.Gene and protein characterization of the human glutathione S-transferase kappa and evidence for a peroxisomal localization.J. Biol. Chem. 2004.279:16246-16253
R07113	T	1,2-Dibromoethane+Glutathione=Glutathione episulfonium ion+2Hydrobromic acid	C11088+C00051=C14874+2C13645	uncertain;Endoplasmic reticulum;Peroxisomes;Mitochondria;	uncertain;Endoplasmic reticulum;Mitochondria	Xenobiotics metabolism		Morel F., Rauch C., Petit E., Piton A., Theret N., Coles B., Guillouzo A.Gene and protein characterization of the human glutathione S-transferase kappa and evidence for a peroxisomal localization.J. Biol. Chem. 2004.279:16246-16253
R07116	T	2-Bromoacetaldehyde+Glutathione=S-(Formylmethyl)glutathione +Hydrobromic acid	C14870+C00051=C14871+C13645	uncertain;Endoplasmic reticulum;Peroxisomes;Mitochondria;	uncertain;Endoplasmic reticulum;Mitochondria	Xenobiotics metabolism		Morel F., Rauch C., Petit E., Piton A., Theret N., Coles B., Guillouzo A.Gene and protein characterization of the human glutathione S-transferase kappa and evidence for a peroxisomal localization.J. Biol. Chem. 2004.279:16246-16253
R07105	T	Chloral hydrate+NADH+H+=Trichloroethanol+NAD++H2O	C06899+C00004+C00080=C07490+C00003+C00001	Cytosol;Mitochondria;	Cytosol	Xenobiotics metabolism		Tong S, Jingyan W. Biochemistry. China Higher Education Press,2002
R02213	F	Progesterone+Reduced acceptor+Oxygen=11-Deoxycorticosterone+ Acceptor+H2O	C00410+C00030+C00007=C03205+C00028+C00001	Endoplasmic reticulum;Mitochondria;	Endoplasmic reticulum	C21-steroid hormone biosynthesis and metabolism		Giacomelli F, Wiener J, Spiro D. Cytological alterations related to stimulation of the zona glomerulosa of the adrenal gland.J Cell Biol. 1965 Aug;26(2):499-521.
R02724	F	Reduced adrenal ferredoxin+Cholesterol+Oxygen <=>4-Methylpentanal+Pregnenolone+Oxidized adrenal ferredoxin+H2O	C00662+C00187+C00007=C02373+C01953+C00667+C00001	Cytosol;Endoplasmic reticulum;Golgi apparatus;Lysosomes;Mitochondria;	Mitochondria	C21-steroid hormone biosynthesis and metabolism		Giacomelli F, Wiener J, Spiro D. Cytological alterations related to stimulation of the zona glomerulosa of the adrenal gland.J Cell Biol. 1965 Aug;26(2):499-521.
R03783	F	Pregnenolone+Reduced acceptor+Oxygen <=>17alpha-Hydroxypregnenolone+Acceptor+H2O	C01953+C00030+C00007=C05138+C00028+C00001	Cytosol;Endoplasmic reticulum;Golgi apparatus;Lysosomes;Mitochondria;	Cytosol;Endoplasmic reticulum;Mitochondria	C21-steroid hormone biosynthesis and metabolism		Giacomelli F, Wiener J, Spiro D. Cytological alterations related to stimulation of the zona glomerulosa of the adrenal gland.J Cell Biol. 1965 Aug;26(2):499-521.
R03784	F	Pregnenolone+Reduced acceptor+Oxygen=21-Hydroxypregnenolone+ Acceptor+H2O	C01953+C00030+C00007=C05485+C00028+C00001	Endoplasmic reticulum;Mitochondria;	Endoplasmic reticulum	C21-steroid hormone biosynthesis and metabolism		Giacomelli F, Wiener J, Spiro D. Cytological alterations related to stimulation of the zona glomerulosa of the adrenal gland.J Cell Biol. 1965 Aug;26(2):499-521.
R03851	F	11-Deoxycorticosterone+Reduced ferredoxin+Oxygen <=>Corticosterone+Oxidized ferredoxin+H2O	C03205+C00138+C00007=C02140+C00139+C00001	Endoplasmic reticulum;Mitochondria;	Mitochondria	C21-steroid hormone biosynthesis and metabolism		Giacomelli F, Wiener J, Spiro D. Cytological alterations related to stimulation of the zona glomerulosa of the adrenal gland.J Cell Biol. 1965 Aug;26(2):499-521.
R04163	T	21-Hydroxypregnenolone+NAD+=11-Deoxycorticosterone+NADH+H+	C05485+C00003=C03205+C00004+C00080	uncertain;Endoplasmic reticulum;Mitochondria;	Endoplasmic reticulum	C21-steroid hormone biosynthesis and metabolism		Giacomelli F, Wiener J, Spiro D. Cytological alterations related to stimulation of the zona glomerulosa of the adrenal gland.J Cell Biol. 1965 Aug;26(2):499-521.
R04164	T	21-Hydroxypregnenolone+NADP+=11-Deoxycorticosterone+NADPH +H+	C05485+C00006=C03205+C00005+C00080	uncertain;Endoplasmic reticulum;Mitochondria;	Endoplasmic reticulum	C21-steroid hormone biosynthesis and metabolism		Giacomelli F, Wiener J, Spiro D. Cytological alterations related to stimulation of the zona glomerulosa of the adrenal gland.J Cell Biol. 1965 Aug;26(2):499-521.
RE2773	F	O(,2)+progesterone+reduced flavoprotein = 11-deoxycorticosterone+H(,2)O+oxidized flavoprotein	C00007+C00410+C03024=C03205+C00001+C03161	Endoplasmic reticulum;Mitochondria;	Endoplasmic reticulum	C21-steroid hormone biosynthesis and metabolism		Giacomelli F, Wiener J, Spiro D. Cytological alterations related to stimulation of the zona glomerulosa of the adrenal gland.J Cell Biol. 1965 Aug;26(2):499-521.
R00742	F	ATP+Acetyl-CoA+HCO3-=ADP+Orthophosphate+Malonyl-CoA	C00002+C00024+C00288=C00008+C00009+C00083	uncertain;	Cytosol	De novo fatty acid biosynthesis		Tong S, Jingyan W. Biochemistry. China Higher Education Press,2002
R01624	F	Acetyl-CoA+Acyl-carrier protein=CoA+Acetyl-[acyl-carrierprotein]	C00024+C00229=C00010+C03939	uncertain;	Cytosol	De novo fatty acid biosynthesis		Tong S, Jingyan W. Biochemistry. China Higher Education Press,2002
R01626	F	Malonyl-CoA+Acyl-carrier protein=CoA+Malonyl-[acyl-carrierprotein]	C00083+C00229=C00010+C01209	uncertain;	Cytosol	De novo fatty acid biosynthesis		Tong S, Jingyan W. Biochemistry. China Higher Education Press,2002
R01706	F	Hexadecanoyl-[acp]+H2O=Acyl-carrier protein+Hexadecanoicacid	C05764+C00001=C00229+C00249	uncertain;	Cytosol	De novo fatty acid biosynthesis		Tong S, Jingyan W. Biochemistry. China Higher Education Press,2002
R04355	F	Acetyl-[acyl-carrier protein]+Malonyl-[acyl-carrier protein] <=>Acetoacetyl-[acp]+CO2+Acyl-carrier protein	C03939+C01209=C05744+C00011+C00229	uncertain;	Cytosol	De novo fatty acid biosynthesis		Tong S, Jingyan W. Biochemistry. China Higher Education Press,2002
R04385	F	ATP+Holo-[carboxylase]+HCO3-=ADP+Orthophosphate +Carboxybiotin-carboxyl-carrier protein	C00002+C06250+C00288=C00008+C00009+C04419	uncertain;	Cytosol	De novo fatty acid biosynthesis		Tong S, Jingyan W. Biochemistry. China Higher Education Press,2002
R04386	F	Acetyl-CoA+Carboxybiotin-carboxyl-carrier protein=Malonyl-CoA+ Holo-[carboxylase]	C00024+C04419=C00083+C06250	uncertain;	Cytosol	De novo fatty acid biosynthesis		Tong S, Jingyan W. Biochemistry. China Higher Education Press,2002
R04428	T	(3R)-3-Hydroxybutanoyl-[acyl-carrier protein] <=>But-2-enoyl-[acyl-carrier protein]+H2O	C04618=C04246+C00001	uncertain;	Cytosol	De novo fatty acid biosynthesis		Tong S, Jingyan W. Biochemistry. China Higher Education Press,2002
R04430	T	Butyryl-[acp]+NADP+=But-2-enoyl-[acyl-carrier protein]+NADPH+ H+	C05745+C00006=C04246+C00005+C00080	uncertain;	Cytosol	De novo fatty acid biosynthesis		Tong S, Jingyan W. Biochemistry. China Higher Education Press,2002
R04533	T	(3R)-3-Hydroxybutanoyl-[acyl-carrier protein]+NADP+ <=>Acetoacetyl-[acp]+NADPH	C04618+C00006=C05744+C00005	uncertain;	Cytosol	De novo fatty acid biosynthesis		Tong S, Jingyan W. Biochemistry. China Higher Education Press,2002
R04534	T	(3R)-3-Hydroxydecanoyl-[acyl-carrier protein]+NADP+ <=>3-Oxodecanoyl-[acp]+NADPH	C04619+C00006=C05753+C00005	uncertain;	Cytosol	De novo fatty acid biosynthesis		Tong S, Jingyan W. Biochemistry. China Higher Education Press,2002
R04535	T	(3R)-3-Hydroxydecanoyl-[acyl-carrier protein] <=>trans-Dec-2-enoyl-[acp]+H2O	C04619=C05754+C00001	uncertain;	Cytosol	De novo fatty acid biosynthesis		Tong S, Jingyan W. Biochemistry. China Higher Education Press,2002
R04536	T	(3R)-3-Hydroxyoctanoyl-[acyl-carrier protein]+NADP+ <=>3-Oxooctanoyl-[acp]+NADPH	C04620+C00006=C05750+C00005	uncertain;	Cytosol	De novo fatty acid biosynthesis		Tong S, Jingyan W. Biochemistry. China Higher Education Press,2002
R04537	T	(3R)-3-Hydroxyoctanoyl-[acyl-carrier protein] <=>trans-Oct-2-enoyl-[acp]+H2O	C04620=C05751+C00001	uncertain;	Cytosol	De novo fatty acid biosynthesis		Tong S, Jingyan W. Biochemistry. China Higher Education Press,2002
R04543	T	(3R)-3-Hydroxypalmitoyl-[acyl-carrier protein]+NADP+ <=>3-Oxohexadecanoyl-[acp]+NADPH	C04633+C00006=C05762+C00005	uncertain;	Cytosol	De novo fatty acid biosynthesis		Tong S, Jingyan W. Biochemistry. China Higher Education Press,2002
R04544	T	(3R)-3-Hydroxypalmitoyl-[acyl-carrier protein] <=>trans-Hexadec-2-enoyl-[acp]+H2O	C04633=C05763+C00001	uncertain;	Cytosol	De novo fatty acid biosynthesis		Tong S, Jingyan W. Biochemistry. China Higher Education Press,2002
R04566	T	(3R)-3-Hydroxytetradecanoyl-[acyl-carrier protein]+NADP+ <=>3-Oxotetradecanoyl-[acp]+NADPH	C04688+C00006=C05759+C00005	uncertain;	Cytosol	De novo fatty acid biosynthesis		Tong S, Jingyan W. Biochemistry. China Higher Education Press,2002
R04568	T	(3R)-3-Hydroxytetradecanoyl-[acyl-carrier protein] <=>trans-Tetradec-2-enoyl-[acp]+H2O	C04688=C05760+C00001	uncertain;	Cytosol	De novo fatty acid biosynthesis		Tong S, Jingyan W. Biochemistry. China Higher Education Press,2002
R04725	T	Dodecanoyl-[acyl-carrier protein]+NADP+ <=>trans-Dodec-2-enoyl-[acp]+NADPH+H+	C05223+C00006=C05758+C00005+C00080	uncertain;	Cytosol	De novo fatty acid biosynthesis		Tong S, Jingyan W. Biochemistry. China Higher Education Press,2002
R04726	F	Dodecanoyl-[acyl-carrier protein]+Malonyl-[acyl-carrier protein]<=> 3-Oxotetradecanoyl-[acp]+CO2+Acyl-carrier protein	C05223+C01209=C05759+C00011+C00229	uncertain;	Cytosol	De novo fatty acid biosynthesis		Tong S, Jingyan W. Biochemistry. China Higher Education Press,2002
R04952	F	Butyryl-[acp]+Malonyl-[acyl-carrier protein] <=>3-Oxohexanoyl-[acp]+CO2+Acyl-carrier protein	C05745+C01209=C05746+C00011+C00229	uncertain;	Cytosol	De novo fatty acid biosynthesis		Tong S, Jingyan W. Biochemistry. China Higher Education Press,2002
R04953	T	(R)-3-Hydroxyhexanoyl-[acp]+NADP+=3-Oxohexanoyl-[acp]+NADPH	C05747+C00006=C05746+C00005	uncertain;	Cytosol	De novo fatty acid biosynthesis		Tong S, Jingyan W. Biochemistry. China Higher Education Press,2002
R04954	T	(R)-3-Hydroxyhexanoyl-[acp]=trans-Hex-2-enoyl-[acp]+H2O	C05747=C05748+C00001	uncertain;	Cytosol	De novo fatty acid biosynthesis		Tong S, Jingyan W. Biochemistry. China Higher Education Press,2002
R04956	T	Hexanoyl-[acp]+NADP+=trans-Hex-2-enoyl-[acp]+NADPH	C05749+C00006=C05748+C00005	uncertain;	Cytosol	De novo fatty acid biosynthesis		Tong S, Jingyan W. Biochemistry. China Higher Education Press,2002
R04957	F	Hexanoyl-[acp]+Malonyl-[acyl-carrier protein] <=>3-Oxooctanoyl-[acp]+CO2+Acyl-carrier protein	C05749+C01209=C05750+C00011+C00229	uncertain;	Cytosol	De novo fatty acid biosynthesis		Tong S, Jingyan W. Biochemistry. China Higher Education Press,2002
R04959	T	Octanoyl-[acp]+NADP+=trans-Oct-2-enoyl-[acp]+NADPH	C05752+C00006=C05751+C00005	uncertain;	Cytosol	De novo fatty acid biosynthesis		Tong S, Jingyan W. Biochemistry. China Higher Education Press,2002
R04960	F	Octanoyl-[acp]+Malonyl-[acyl-carrier protein] <=>3-Oxodecanoyl-[acp]+CO2+Acyl-carrier protein	C05752+C01209=C05753+C00011+C00229	uncertain;	Cytosol	De novo fatty acid biosynthesis		Tong S, Jingyan W. Biochemistry. China Higher Education Press,2002
R04962	T	Decanoyl-[acp]+NADP+=trans-Dec-2-enoyl-[acp]+NADPH	C05755+C00006=C05754+C00005	uncertain;	Cytosol	De novo fatty acid biosynthesis		Tong S, Jingyan W. Biochemistry. China Higher Education Press,2002
R04963	F	Decanoyl-[acp]+Malonyl-[acyl-carrier protein] <=>3-Oxododecanoyl-[acp]+CO2+Acyl-carrier protein	C05755+C01209=C05756+C00011+C00229	uncertain;	Cytosol	De novo fatty acid biosynthesis		Tong S, Jingyan W. Biochemistry. China Higher Education Press,2002
R04964	T	(R)-3-Hydroxydodecanoyl-[acp]+NADP+=3-Oxododecanoyl-[acp] +NADPH	C05757+C00006=C05756+C00005	uncertain;	Cytosol	De novo fatty acid biosynthesis		Tong S, Jingyan W. Biochemistry. China Higher Education Press,2002
R04965	T	(R)-3-Hydroxydodecanoyl-[acp]=trans-Dodec-2-enoyl-[acp]+H2O	C05757=C05758+C00001	uncertain;	Cytosol	De novo fatty acid biosynthesis		Tong S, Jingyan W. Biochemistry. China Higher Education Press,2002
R04967	T	Tetradecanoyl-[acp]+NADP+=trans-Tetradec-2-enoyl-[acp]+NADPH	C05761+C00006=C05760+C00005	uncertain;	Cytosol	De novo fatty acid biosynthesis		Tong S, Jingyan W. Biochemistry. China Higher Education Press,2002
R04968	F	Tetradecanoyl-[acp]+Malonyl-[acyl-carrier protein] <=>3-Oxohexadecanoyl-[acp]+CO2+Acyl-carrier protein	C05761+C01209=C05762+C00011+C00229	uncertain;	Cytosol	De novo fatty acid biosynthesis		Tong S, Jingyan W. Biochemistry. China Higher Education Press,2002
R04970	T	Hexadecanoyl-[acp]+NADP+=trans-Hexadec-2-enoyl-[acp]+NADPH	C05764+C00006=C05763+C00005	uncertain;	Cytosol	De novo fatty acid biosynthesis		Tong S, Jingyan W. Biochemistry. China Higher Education Press,2002
RE0565	F	malonyl-CoA+H('+)+stearoyl-CoA = CO(,2)+CoA+3-oxoeicosanoyl-CoA	C00083+C00080+C00412=C00011+C00010+CE2251	uncertain;	Cytosol	De novo fatty acid biosynthesis		Tong S, Jingyan W. Biochemistry. China Higher Education Press,2002
RE0566	T	NADPH+H('+)+3-oxoeicosanoyl-CoA = NADP('+)+3-hydroxyeicosanoyl-CoA	C00005+C00080+CE2251=C00006+CE2247	uncertain;	Cytosol	De novo fatty acid biosynthesis		Tong S, Jingyan W. Biochemistry. China Higher Education Press,2002
RE0567	T	3-hydroxyeicosanoyl-CoA = H(,2)O+`trans`-eicos-2-enoyl-CoA	CE2247=C00001+CE2243	uncertain;	Cytosol	De novo fatty acid biosynthesis		Tong S, Jingyan W. Biochemistry. China Higher Education Press,2002
RE0570	T	NADPH+H('+)+3-oxodocosanoyl-CoA = NADP('+)+3-hydroxydocosanoyl-CoA	C00005+C00080+CE2250=C00006+CE2246	uncertain;	Cytosol	De novo fatty acid biosynthesis		Tong S, Jingyan W. Biochemistry. China Higher Education Press,2002
RE0571	T	3-hydroxydocosanoyl-CoA = H(,2)O+`trans`-docos-2-enoyl-CoA	CE2246=C00001+CE2242	uncertain;	Cytosol	De novo fatty acid biosynthesis		Tong S, Jingyan W. Biochemistry. China Higher Education Press,2002
RE0574	T	NADPH+H('+)+3-oxotetracosanoyl-CoA = NADP('+)+3-hydroxytetracosanoyl-CoA	C00005+C00080+CE2253=C00006+CE2249	uncertain;	Cytosol	De novo fatty acid biosynthesis		Tong S, Jingyan W. Biochemistry. China Higher Education Press,2002
RE0575	T	3-hydroxytetracosanoyl-CoA = H(,2)O+`trans`-tetracos-2-enoyl-CoA	CE2249=C00001+CE2245	uncertain;	Cytosol	De novo fatty acid biosynthesis		Tong S, Jingyan W. Biochemistry. China Higher Education Press,2002
RE0576	T	NADPH+H('+)+`trans`-tetracos-2-enoyl-CoA = NADP('+)+tetracosanoyl-CoA	C00005+C00080+CE2245=C00006+CE2257	uncertain;	Cytosol	De novo fatty acid biosynthesis		Tong S, Jingyan W. Biochemistry. China Higher Education Press,2002
RE1575	T	dodecanoyl-[acyl-carrier protein]+H(,2)O = acyl-carrier protein+laurate+H('+)	C05223+C00001=C00229+C02679+C00080	uncertain;	Cytosol	De novo fatty acid biosynthesis		Tong S, Jingyan W. Biochemistry. China Higher Education Press,2002
RE1576	T	H(,2)O+tetradecanoyl-[acyl-carrier protein] = acyl-carrier protein+`n`-tetradecanoate+myristate+H('+)	C00001+C05761=C00229+C06424+C06424+C00080	uncertain;	Cytosol	De novo fatty acid biosynthesis		Tong S, Jingyan W. Biochemistry. China Higher Education Press,2002
RE3237	T	H(,2)O+`cis`-15-tetracosenoyl-CoA = CoA+H('+)+15-tetracosenoate	C00001+CE5159=C00010+C00080+CE2513	uncertain;	Cytosol	De novo fatty acid biosynthesis		Tong S, Jingyan W. Biochemistry. China Higher Education Press,2002
RE3238	T	H(,2)O+11-`cis`-eicosenoyl-CoA = CoA+H('+)+11-`cis`-eicosenoate	C00001+CE5151=C00010+C00080+CE2510	uncertain;	Cytosol	De novo fatty acid biosynthesis		Tong S, Jingyan W. Biochemistry. China Higher Education Press,2002
RE3239	T	H(,2)O+`cis`-13-docosenoyl-CoA = CoA+H('+)+13-docosenoate	C00001+CE5155=C00010+C00080+CE2512	uncertain;	Cytosol	De novo fatty acid biosynthesis		Tong S, Jingyan W. Biochemistry. China Higher Education Press,2002
RE3245	T	H(,2)O+oleoyl-CoA = CoA+oleate+H('+)	C00001+C00510=C00010+C00712+C00080	uncertain;	Cytosol	De novo fatty acid biosynthesis		Tong S, Jingyan W. Biochemistry. China Higher Education Press,2002
RN0034	T	Hexadecanoic acid+ATP+CoA=Palmitoyl-CoA+AMP+PPi	C00249+C00002+C00010=C00154+C00020+C00013	uncertain;	Cytosol	De novo fatty acid biosynthesis		Tong S, Jingyan W. Biochemistry. China Higher Education Press,2002
R00582	F	O-Phospho-L-serine+H2O=L-Serine+Orthophosphate	C01005+C00001=C00065+C00009	uncertain;	Cytosol	Glycine, serine, alanine and threonine metabolism		Tong S, Jingyan W. Biochemistry. China Higher Education Press,2002
R01513	T	3-Phospho-D-glycerate+NAD+=3-Phosphonooxypyruvate+NADH+H+	C00197+C00003=C03232+C00004+C00080	Extracellular;	Cytosol	Glycine, serine, alanine and threonine metabolism		Tong S, Jingyan W. Biochemistry. China Higher Education Press,2002
R04173	T	O-Phospho-L-serine+2-Oxoglutarate=3-Phosphonooxypyruvate +L-Glutamate	C01005+C00026=C03232+C00025	uncertain;	Cytosol	Glycine, serine, alanine and threonine metabolism		Tong S, Jingyan W. Biochemistry. China Higher Education Press,2002
R01515	F	3-Phospho-D-glyceroyl phosphate+H2O=3-Phospho-D-glycerate +Orthophosphate	C00236+C00001=C00197+C00009	uncertain;	Cytosol	Glycolysis and Gluconeogenesis		Tong S, Jingyan W. Biochemistry. China Higher Education Press,2002
R00892	T	2 L-Cysteine+NAD+=L-Cystine+H++NADH	2C00097+C00003=C00491+C00080+C00004	uncertain;	Cytosol	Methionine and cysteine metabolism		Tong S, Jingyan W. Biochemistry. China Higher Education Press,2002
R01001	F	L-Cystathionine+H2O=L-Cysteine+NH3+2-Oxobutanoate	C02291+C00001=C00097+C00014+C00109	uncertain;	Cytosol	Methionine and cysteine metabolism		Tong S, Jingyan W. Biochemistry. China Higher Education Press,2002
R00184	F	P1,P4-Bis(5'-adenosyl) tetraphosphate+H2O=ATP+AMP	C01260+C00001=C00002+C00020	uncertain;	Cytosol	Purine metabolism		Tong S, Jingyan W. Biochemistry. China Higher Education Press,2002
R00187	F	P1,P3-Bis(5'-adenosyl) triphosphate+H2O=ADP+AMP	C06197+C00001=C00008+C00020	uncertain;	Cytosol	Purine metabolism		Tong S, Jingyan W. Biochemistry. China Higher Education Press,2002
R01072	F	5-Phosphoribosylamine+Pyrophosphate+L-Glutamate=L-Glutamine+ 5-Phospho-alpha-D-ribose 1-diphosphate+H2O	C03090+C00013+C00025C00064+C00119+C00001=C03090+C00013+C00025	uncertain;	Cytosol	Purine metabolism		Tong S, Jingyan W. Biochemistry. China Higher Education Press,2002
R01083	T	N6-(1,2-Dicarboxyethyl)-AMP=Fumarate+AMP	C03794=C00122+C00020	uncertain;	Cytosol	Purine metabolism		Tong S, Jingyan W. Biochemistry. China Higher Education Press,2002
R01127	T	IMP+H2O <=>1-(5'-Phosphoribosyl)-5-formamido-4-imidazolecarboxamide	C00130+C00001=C04734	uncertain;	Cytosol	Purine metabolism		Tong S, Jingyan W. Biochemistry. China Higher Education Press,2002
R01135	F	GTP+IMP+L-Aspartate=GDP+Orthophosphate +N6-(1,2-Dicarboxyethyl)-AMP	C00044+C00130+C00049=C00035+C00009+C03794	uncertain;	Cytosol	Purine metabolism		Tong S, Jingyan W. Biochemistry. China Higher Education Press,2002
R01231	F	ATP+Xanthosine 5'-phosphate+L-Glutamine+H2O=AMP +Pyrophosphate+GMP+L-Glutamate	C00002+C00655+C00064+C00001=C00020+C00013+C00144+C00025	uncertain;	Cytosol	Purine metabolism		Tong S, Jingyan W. Biochemistry. China Higher Education Press,2002
R01232	F	P1,P4-Bis(5'-guanosyl) tetraphosphate+H2O=GTP+GMP	C01261+C00001=C00044+C00144	uncertain;	Cytosol	Purine metabolism		Tong S, Jingyan W. Biochemistry. China Higher Education Press,2002
R01561	T	Adenosine+Orthophosphate=Adenine+alpha-D-Ribose 1-phosphate	C00212+C00009=C00147+C00442	uncertain;	Cytosol	Purine metabolism		Tong S, Jingyan W. Biochemistry. China Higher Education Press,2002
R01676	F	Guanine+H2O=Xanthine+NH3	C00242+C00001=C00385+C00014	uncertain;	Cytosol	Purine metabolism		Tong S, Jingyan W. Biochemistry. China Higher Education Press,2002
R01770	F	Inosine+H2O=Hypoxanthine+D-Ribose	C00294+C00001=C00262+C00121	uncertain;	Cytosol	Purine metabolism		Tong S, Jingyan W. Biochemistry. China Higher Education Press,2002
R01863	T	Inosine+Orthophosphate=Hypoxanthine+alpha-D-Ribose1-phosphate	C00294+C00009=C00262+C00442	uncertain;	Cytosol	Purine metabolism		Tong S, Jingyan W. Biochemistry. China Higher Education Press,2002
R02106	F	Urate+Oxygen+H2O=5-Hydroxyisourate+H2O2	C00366+C00007+C00001=C11821+C00027	uncertain;	Cytosol	Purine metabolism		Tong S, Jingyan W. Biochemistry. China Higher Education Press,2002
R02142	F	Xanthosine 5'-phosphate+Pyrophosphate=Xanthine +5-Phospho-alpha-D-ribose 1-diphosphate	C00655+C00013=C00385+C00119	uncertain;	Cytosol	Purine metabolism		Tong S, Jingyan W. Biochemistry. China Higher Education Press,2002
R02147	F	Guanosine+Orthophosphate=Guanine+alpha-D-Ribose 1-phosphate	C00387+C00009=C00242+C00442	uncertain;	Cytosol	Purine metabolism		Tong S, Jingyan W. Biochemistry. China Higher Education Press,2002
R02297	T	Xanthosine+Orthophosphate=Xanthine+alpha-D-Ribose1-phosphate	C01762+C00009=C00385+C00442	uncertain;	Cytosol	Purine metabolism		Tong S, Jingyan W. Biochemistry. China Higher Education Press,2002
R02422	F	Allantoate+H2O=(-)-Ureidoglycolate+Urea	C00499+C00001=C00603+C00086	uncertain;	Cytosol	Purine metabolism		Tong S, Jingyan W. Biochemistry. China Higher Education Press,2002
R02720	F	XTP+H2O=Xanthosine 5'-phosphate+Pyrophosphate	C00700+C00001=C00655+C00013	uncertain;	Cytosol	Purine metabolism		Tong S, Jingyan W. Biochemistry. China Higher Education Press,2002
R02805	F	P1,P4-Bis(5'-xanthosyl) tetraphosphate+H2O=XTP+Xanthosine5'-phosphate	C04392+C00001=C00700+C00655	uncertain;	Cytosol	Purine metabolism		Tong S, Jingyan W. Biochemistry. China Higher Education Press,2002
R03531	F	dITP+H2O=2'-Deoxyinosine 5'-phosphate+Orthophosphate	C01345+C00001=C06196+C00009	uncertain;	Cytosol	Purine metabolism		Tong S, Jingyan W. Biochemistry. China Higher Education Press,2002
R04144	F	ATP+5-Phosphoribosylamine+Glycine=ADP+Orthophosphate +5'-Phosphoribosylglycinamide	C00002+C03090+C00037=C00008+C00009+C03838	uncertain;	Cytosol	Purine metabolism		Tong S, Jingyan W. Biochemistry. China Higher Education Press,2002
R04208	F	ATP+2-(Formamido)-N1-(5'-phosphoribosyl)acetamidine=ADP +Orthophosphate+Aminoimidazole ribotide	C00002+C04640=C00008+C00009+C03373	uncertain;	Cytosol	Purine metabolism		Tong S, Jingyan W. Biochemistry. China Higher Education Press,2002
R04209	T	1-(5-Phospho-D-ribosyl)-5-amino-4-imidazolecarboxylate <=>Aminoimidazole ribotide+CO2	C04751=C03373+C00011	uncertain;	Cytosol	Purine metabolism		Tong S, Jingyan W. Biochemistry. China Higher Education Press,2002
R04325	F	10-Formyltetrahydrofolate+5'-Phosphoribosylglycinamide <=>Tetrahydrofolate+5'-Phosphoribosyl-N-formylglycinamide	C00234+C03838=C00101+C04376	uncertain;	Cytosol	Purine metabolism		Tong S, Jingyan W. Biochemistry. China Higher Education Press,2002
R04378	F	1-(5'-Phosphoribosyl)-5-amino-4-imidazolecarboxamide+Pyrophosphate<=> 5-Amino-4-imidazolecarboxyamide+5-Phospho-alpha-D-ribose1-diphosphate	C04677+C00013=C04051+C00119	uncertain;	Cytosol	Purine metabolism		Tong S, Jingyan W. Biochemistry. China Higher Education Press,2002
R04463	F	ATP+5'-Phosphoribosyl-N-formylglycinamide+L-Glutamine+H2O <=>ADP+Orthophosphate +2-(Formamido)-N1-(5'-phosphoribosyl)acetamidine+L-Glutamate	C00002+C04376+C00064+C00001=C00008+C00009+C04640+C00025	uncertain;	Cytosol	Purine metabolism		Tong S, Jingyan W. Biochemistry. China Higher Education Press,2002
R04559	T	1-(5'-Phosphoribosyl)-5-amino-4-(N-succinocarboxamide)-imidazole <=>Fumarate+1-(5'-Phosphoribosyl)-5-amino-4-imidazolecarboxamide	C04823=C00122+C04677	uncertain;	Cytosol	Purine metabolism		Tong S, Jingyan W. Biochemistry. China Higher Education Press,2002
R04560	F	10-Formyltetrahydrofolate +1-(5'-Phosphoribosyl)-5-amino-4-imidazolecarboxamide <=>Tetrahydrofolate +1-(5'-Phosphoribosyl)-5-formamido-4-imidazolecarboxamide	C00234+C04677=C00101+C04734	uncertain;	Cytosol	Purine metabolism		Tong S, Jingyan W. Biochemistry. China Higher Education Press,2002
R04591	F	ATP+1-(5-Phospho-D-ribosyl)-5-amino-4-imidazolecarboxylate +L-Aspartate=ADP+Orthophosphate +1-(5'-Phosphoribosyl)-5-amino-4-(N-succinocarboxamide)-imidazole	C00002+C04751+C00049=C00008+C00009+C04823	uncertain;	Cytosol	Purine metabolism		Tong S, Jingyan W. Biochemistry. China Higher Education Press,2002
RE2591	T	urate+hydroxyl radical = H(,2)O+urate radical	C00366+CE5899=C00001+CE6252	uncertain;	Cytosol	Purine metabolism		Tong S, Jingyan W. Biochemistry. China Higher Education Press,2002
RE2604	T	H('+)+urate+3 hydroxyl radical = allantoate+CO(,2)	C00080+C00366+CE5899=C00499+C00011	uncertain;	Cytosol	Purine metabolism		Tong S, Jingyan W. Biochemistry. China Higher Education Press,2002
RE2605	T	L-ascorbate+urate radical = urate+monodehydroascorbate	C00072+CE6252=C00366+C01041	uncertain;	Cytosol	Purine metabolism		Tong S, Jingyan W. Biochemistry. China Higher Education Press,2002
RE2813	T	H(,2)O+allantoin = allantoate+H('+)	C00001+C01551=C00499+C00080	uncertain;	Cytosol	Purine metabolism		Tong S, Jingyan W. Biochemistry. China Higher Education Press,2002
RE3352	T	H(,2)O+H('+)+5-hydroxyisourate = CO(,2)+allantoin	C00001+C00080+C11821=C00011+C01551	uncertain;	Cytosol	Purine metabolism		Tong S, Jingyan W. Biochemistry. China Higher Education Press,2002
R00571	F	ATP+UTP+NH3=ADP+Orthophosphate+CTP	C00002+C00075+C00014=C00008+C00009+C00063	Extracellular;Endoplasmic reticulum;Golgi apparatus;	Cytosol	Pyrimidine metabolism		Tong S, Jingyan W. Biochemistry. China Higher Education Press,2002
R00573	F	ATP+UTP+L-Glutamine+H2O=ADP+Orthophosphate+CTP +L-Glutamate	C00002+C00075+C00064+C00001=C00008+C00009+C00063+C00025	Extracellular;Endoplasmic reticulum;Golgi apparatus;	Cytosol	Pyrimidine metabolism		Tong S, Jingyan W. Biochemistry. China Higher Education Press,2002
R00575	F	2 ATP+L-Glutamine+HCO3-+H2O=2 ADP+Orthophosphate +L-Glutamate+Carbamoyl phosphate	2C00002+C00064+C00288+C00001=2C00008+C00009+C00025+C00169	uncertain;	Cytosol	Pyrimidine metabolism		Tong S, Jingyan W. Biochemistry. China Higher Education Press,2002
R00905	F	3-Ureidopropionate+H2O=beta-Alanine+CO2+NH3	C02642+C00001=C00099+C00011+C00014	uncertain;	Cytosol	Pyrimidine metabolism		Tong S, Jingyan W. Biochemistry. China Higher Education Press,2002
R00965	F	Orotidine 5'-phosphate=UMP+CO2	C01103=C00105+C00011	uncertain;	Cytosol	Pyrimidine metabolism		Tong S, Jingyan W. Biochemistry. China Higher Education Press,2002
R00969	F	P1,P4-Bis(5'-uridyl) tetraphosphate+H2O=UTP+UMP	C06198+C00001=C00075+C00105	uncertain;	Cytosol	Pyrimidine metabolism		Tong S, Jingyan W. Biochemistry. China Higher Education Press,2002
R00978	T	5,6-Dihydrouracil+NADP+=Uracil+NADPH+H+	C00429+C00006=C00106+C00005+C00080	uncertain;	Cytosol	Pyrimidine metabolism		Tong S, Jingyan W. Biochemistry. China Higher Education Press,2002
R01397	F	Carbamoyl phosphate+L-Aspartate=Orthophosphate +N-Carbamoyl-L-aspartate	C00169+C00049=C00009+C00438	uncertain;	Cytosol	Pyrimidine metabolism		Tong S, Jingyan W. Biochemistry. China Higher Education Press,2002
R01415	T	5,6-Dihydrothymine+NADP+=Thymine+NADPH+H+	C00906+C00006=C00178+C00005+C00080	uncertain;	Cytosol	Pyrimidine metabolism		Tong S, Jingyan W. Biochemistry. China Higher Education Press,2002
R01870	T	Orotidine 5'-phosphate+Pyrophosphate=Orotate +5-Phospho-alpha-D-ribose 1-diphosphate	C01103+C00013=C00295+C00119	uncertain;	Cytosol	Pyrimidine metabolism		Tong S, Jingyan W. Biochemistry. China Higher Education Press,2002
R01993	T	(S)-Dihydroorotate+H2O=N-Carbamoyl-L-aspartate	C00337+C00001=C00438	uncertain;	Cytosol	Pyrimidine metabolism		Tong S, Jingyan W. Biochemistry. China Higher Education Press,2002
R02098	F	ATP+dUMP=ADP+dUDP	C00002+C00365=C00008+C01346	uncertain;	Cytosol	Pyrimidine metabolism		Tong S, Jingyan W. Biochemistry. China Higher Education Press,2002
R02269	T	5,6-Dihydrouracil+H2O=3-Ureidopropionate	C00429+C00001=C02642	uncertain;	Cytosol	Pyrimidine metabolism		Tong S, Jingyan W. Biochemistry. China Higher Education Press,2002
R03055	T	5,6-Dihydrothymine+H2O=3-Ureidoisobutyrate	C00906+C00001=C05100	uncertain;	Cytosol	Pyrimidine metabolism		Tong S, Jingyan W. Biochemistry. China Higher Education Press,2002
R04666	F	3-Ureidoisobutyrate+H2O=3-Aminoisobutanoate+CO2+NH3	C05100+C00001=C05145+C00011+C00014	uncertain;	Cytosol	Pyrimidine metabolism		Tong S, Jingyan W. Biochemistry. China Higher Education Press,2002
R00258	T	L-Alanine+2-Oxoglutarate=Pyruvate+L-Glutamate	C00041+C00026=C00022+C00025	uncertain;	Cytosol	Urea cycle and metabolism of arginine, proline, glutamate, aspartate and asparagine		Tong S, Jingyan W. Biochemistry. China Higher Education Press,2002
R01086	F	N-(L-Arginino)succinate=Fumarate+L-Arginine	C03406=C00122+C00062	uncertain;	Cytosol	Urea cycle and metabolism of arginine, proline, glutamate, aspartate and asparagine		Tong S, Jingyan W. Biochemistry. China Higher Education Press,2002
R03314	T	L-Glutamate 5-semialdehyde=(S)-1-Pyrroline-5-carboxylate+H2O	C01165=C03912+C00001	uncertain;	Mitochondria	Urea cycle and metabolism of arginine, proline, glutamate, aspartate and asparagine		Tong S, Jingyan W. Biochemistry. China Higher Education Press,2002
R01667	F	dCDP+H2O=dCMP+Orthophosphate	C00705+C00001=C00239+C00009	uncertain	Cytosol;Mitochondria	Pyrimidine metabolism		Tong S, Jingyan W. Biochemistry. China Higher Education Press,2002

## Sheet: Sheet2
reaction ID	protein ID	Symbol	description	deleted in beta-oxidation revision
R00135	P28838	LAP3	leucine aminopeptidase 3
R01787	P15121	AKR1B1	aldo-keto reductase family 1, member B1 (aldose reductase)
R03181	O43708	GSTZ1	glutathione transferase zeta 1 (maleylacetoacetate isomerase)
R04911	Q63HM1	AFMID	arylformamidase
RE1342	P15121	AKR1B1	aldo-keto reductase family 1, member B1 (aldose reductase)
R00369	Q9BYV1	AGXT2	alanine-glyoxylate aminotransferase 2
R00551	P78540	ARG2	arginase, type II
R01278	Q9BV79	MECR	mitochondrial trans-2-enoyl-CoA reductase	1
R02535	P09172	DBH	dopamine beta-hydroxylase (dopamine beta-monooxygenase)
R02918	P54577	YARS	tyrosyl-tRNA synthetase
R03856	Q9BV79	MECR	mitochondrial trans-2-enoyl-CoA reductase	1
R03989	Q9BV79	MECR	mitochondrial trans-2-enoyl-CoA reductase	1
R04753	Q9BV79	MECR	mitochondrial trans-2-enoyl-CoA reductase	1
R07057	P09917	ALOX5	arachidonate 5-lipoxygenase
R07397	O43909	EXTL3	exostoses (multiple)-like 3
RE3001	Q9NUI1	DECR2	2,4-dienoyl CoA reductase 2, peroxisomal	1
RE3581	Q16698	DECR1	2,4-dienoyl CoA reductase 1, mitochondrial	1
R00694	P17735	TAT	tyrosine aminotransferase
R00734	P17735	TAT	tyrosine aminotransferase
R00867	P52789	HK2	hexokinase 2
R01151	P19801	ABP1	amiloride binding protein 1 (amine oxidase (copper-containing))
R01326	P52789	HK2	hexokinase 2
R02265	Q15185	PTGES3	prostaglandin E synthase 3 (cytosolic)
R04170	P30084	ECHS1	enoyl Coenzyme A hydratase, short chain, 1, mitochondrial	1
R04170	P40939	HADHA	hydroxyacyl-Coenzyme A dehydrogenase/3-ketoacyl-Coenzyme A thiolase/enoyl-Coenzyme A hydratase (trifunctional protein), alpha subunit	1
R04738	P30084	ECHS1	enoyl Coenzyme A hydratase, short chain, 1, mitochondrial	1
R04738	P40939	HADHA	hydroxyacyl-Coenzyme A dehydrogenase/3-ketoacyl-Coenzyme A thiolase/enoyl-Coenzyme A hydratase (trifunctional protein), alpha subunit	1
R04740	P30084	ECHS1	enoyl Coenzyme A hydratase, short chain, 1, mitochondrial	1
R04740	P40939	HADHA	hydroxyacyl-Coenzyme A dehydrogenase/3-ketoacyl-Coenzyme A thiolase/enoyl-Coenzyme A hydratase (trifunctional protein), alpha subunit	1
R04744	P30084	ECHS1	enoyl Coenzyme A hydratase, short chain, 1, mitochondrial	1
R04744	P40939	HADHA	hydroxyacyl-Coenzyme A dehydrogenase/3-ketoacyl-Coenzyme A thiolase/enoyl-Coenzyme A hydratase (trifunctional protein), alpha subunit	1
RE2990	P30084	ECHS1	enoyl Coenzyme A hydratase, short chain, 1, mitochondrial	1
RE2990	P40939	HADHA	hydroxyacyl-Coenzyme A dehydrogenase/3-ketoacyl-Coenzyme A thiolase/enoyl-Coenzyme A hydratase (trifunctional protein), alpha subunit	1
RE2998	O15254	ACOX3	acyl-Coenzyme A oxidase 3, pristanoyl	1
RE2998	Q99424	ACOX2	acyl-Coenzyme A oxidase 2, branched chain	1
RE3002	P42126	DCI	dodecenoyl-Coenzyme A delta isomerase (3,2 trans-enoyl-Coenzyme A isomerase)	1
RE3081	P30084	ECHS1	enoyl Coenzyme A hydratase, short chain, 1, mitochondrial	1
RE3081	P40939	HADHA	hydroxyacyl-Coenzyme A dehydrogenase/3-ketoacyl-Coenzyme A thiolase/enoyl-Coenzyme A hydratase (trifunctional protein), alpha subunit	1
RE3087	P30084	ECHS1	enoyl Coenzyme A hydratase, short chain, 1, mitochondrial	1
RE3087	P40939	HADHA	hydroxyacyl-Coenzyme A dehydrogenase/3-ketoacyl-Coenzyme A thiolase/enoyl-Coenzyme A hydratase (trifunctional protein), alpha subunit	1
RE3092	P30084	ECHS1	enoyl Coenzyme A hydratase, short chain, 1, mitochondrial	1
RE3092	P40939	HADHA	hydroxyacyl-Coenzyme A dehydrogenase/3-ketoacyl-Coenzyme A thiolase/enoyl-Coenzyme A hydratase (trifunctional protein), alpha subunit	1
RE3140	P30084	ECHS1	enoyl Coenzyme A hydratase, short chain, 1, mitochondrial	1
RE3140	P40939	HADHA	hydroxyacyl-Coenzyme A dehydrogenase/3-ketoacyl-Coenzyme A thiolase/enoyl-Coenzyme A hydratase (trifunctional protein), alpha subunit	1
RE3159	P30084	ECHS1	enoyl Coenzyme A hydratase, short chain, 1, mitochondrial	1
RE3159	P40939	HADHA	hydroxyacyl-Coenzyme A dehydrogenase/3-ketoacyl-Coenzyme A thiolase/enoyl-Coenzyme A hydratase (trifunctional protein), alpha subunit	1
RE3575	P42765	ACAA2	acetyl-Coenzyme A acyltransferase 2	1
RE3575	P55084	HADHB	hydroxyacyl-Coenzyme A dehydrogenase/3-ketoacyl-Coenzyme A thiolase/enoyl-Coenzyme A hydratase (trifunctional protein), beta subunit	1
RE3578	P30084	ECHS1	enoyl Coenzyme A hydratase, short chain, 1, mitochondrial	1
RE3578	P40939	HADHA	hydroxyacyl-Coenzyme A dehydrogenase/3-ketoacyl-Coenzyme A thiolase/enoyl-Coenzyme A hydratase (trifunctional protein), alpha subunit	1
RE3582	P42126	DCI	dodecenoyl-Coenzyme A delta isomerase (3,2 trans-enoyl-Coenzyme A isomerase)	1
RE3583	P30084	ECHS1	enoyl Coenzyme A hydratase, short chain, 1, mitochondrial	1
RE3583	P40939	HADHA	hydroxyacyl-Coenzyme A dehydrogenase/3-ketoacyl-Coenzyme A thiolase/enoyl-Coenzyme A hydratase (trifunctional protein), alpha subunit	1
RE3584	P42765	ACAA2	acetyl-Coenzyme A acyltransferase 2	1
RE3584	P55084	HADHB	hydroxyacyl-Coenzyme A dehydrogenase/3-ketoacyl-Coenzyme A thiolase/enoyl-Coenzyme A hydratase (trifunctional protein), beta subunit	1
RE3626	O15254	ACOX3	acyl-Coenzyme A oxidase 3, pristanoyl	1
RE3626	Q99424	ACOX2	acyl-Coenzyme A oxidase 2, branched chain	1
R00122	Q8WVQ1	CANT1	calcium activated nucleotidase 1
R01600	P52789	HK2	hexokinase 2
R01786	P52789	HK2	hexokinase 2
R01923	P23786	CPT2	carnitine palmitoyltransferase II	1
R01923	P50416	CPT1A	carnitine palmitoyltransferase 1A (liver)	1
R01923	Q8TCG5	CPT1C	carnitine palmitoyltransferase 1C	1
R01923	Q92523	CPT1B	carnitine palmitoyltransferase 1B (muscle)	1
R03719	P42765	ACAA2	acetyl-Coenzyme A acyltransferase 2	1
R03719	P55084	HADHB	hydroxyacyl-Coenzyme A dehydrogenase/3-ketoacyl-Coenzyme A thiolase/enoyl-Coenzyme A hydratase (trifunctional protein), beta subunit	1
R05936	O43909	EXTL3	exostoses (multiple)-like 3
R05936	Q92935	EXTL1	exostoses (multiple)-like 1
RE2986	P30084	ECHS1	enoyl Coenzyme A hydratase, short chain, 1, mitochondrial	1
RE2986	P40939	HADHA	hydroxyacyl-Coenzyme A dehydrogenase/3-ketoacyl-Coenzyme A thiolase/enoyl-Coenzyme A hydratase (trifunctional protein), alpha subunit	1
RE2986	Q9BW60	ELOVL1	elongation of very long chain fatty acids (FEN1/Elo2, SUR4/Elo3, yeast)-like 1	1
RE2991	Q16836	HADH	hydroxyacyl-Coenzyme A dehydrogenase	1
RE2991	Q99714	HSD17B10	hydroxysteroid (17-beta) dehydrogenase 10	1
RE3082	Q16836	HADH	hydroxyacyl-Coenzyme A dehydrogenase	1
RE3082	Q99714	HSD17B10	hydroxysteroid (17-beta) dehydrogenase 10	1
RE3088	Q16836	HADH	hydroxyacyl-Coenzyme A dehydrogenase	1
RE3088	Q99714	HSD17B10	hydroxysteroid (17-beta) dehydrogenase 10	1
RE3093	Q16836	HADH	hydroxyacyl-Coenzyme A dehydrogenase	1
RE3093	Q99714	HSD17B10	hydroxysteroid (17-beta) dehydrogenase 10	1
RE3141	Q16836	HADH	hydroxyacyl-Coenzyme A dehydrogenase	1
RE3141	Q99714	HSD17B10	hydroxysteroid (17-beta) dehydrogenase 10	1
RE3156	Q16836	HADH	hydroxyacyl-Coenzyme A dehydrogenase	1
RE3156	Q99714	HSD17B10	hydroxysteroid (17-beta) dehydrogenase 10	1
RE3385	O15254	ACOX3	acyl-Coenzyme A oxidase 3, pristanoyl	1
RE3385	P09110	ACAA1	acetyl-Coenzyme A acyltransferase 1 (peroxisomal 3-oxoacyl-Coenzyme A thiolase)	1
RE3385	Q99424	ACOX2	acyl-Coenzyme A oxidase 2, branched chain	1
RE3389	O15254	ACOX3	acyl-Coenzyme A oxidase 3, pristanoyl	1
RE3389	P09110	ACAA1	acetyl-Coenzyme A acyltransferase 1 (peroxisomal 3-oxoacyl-Coenzyme A thiolase)	1
RE3389	Q99424	ACOX2	acyl-Coenzyme A oxidase 2, branched chain	1
RE3395	O15254	ACOX3	acyl-Coenzyme A oxidase 3, pristanoyl	1
RE3395	P09110	ACAA1	acetyl-Coenzyme A acyltransferase 1 (peroxisomal 3-oxoacyl-Coenzyme A thiolase)	1
RE3395	Q99424	ACOX2	acyl-Coenzyme A oxidase 2, branched chain	1
RE3397	O15254	ACOX3	acyl-Coenzyme A oxidase 3, pristanoyl	1
RE3397	P09110	ACAA1	acetyl-Coenzyme A acyltransferase 1 (peroxisomal 3-oxoacyl-Coenzyme A thiolase)	1
RE3397	Q99424	ACOX2	acyl-Coenzyme A oxidase 2, branched chain	1
RE3572	Q16836	HADH	hydroxyacyl-Coenzyme A dehydrogenase	1
RE3572	Q99714	HSD17B10	hydroxysteroid (17-beta) dehydrogenase 10	1
RE3573	Q16836	HADH	hydroxyacyl-Coenzyme A dehydrogenase	1
RE3573	Q99714	HSD17B10	hydroxysteroid (17-beta) dehydrogenase 10	1
R00698	P22079	LPO	lactoperoxidase
R02529	P21397	MAOA	monoamine oxidase A
R02529	P27338	MAOB	monoamine oxidase B
R02529	Q16853	AOC3	amine oxidase, copper containing 3 (vascular adhesion protein 1)
R04737	P40939	HADHA	hydroxyacyl-Coenzyme A dehydrogenase/3-ketoacyl-Coenzyme A thiolase/enoyl-Coenzyme A hydratase (trifunctional protein), alpha subunit	1
R04737	Q16836	HADH	hydroxyacyl-Coenzyme A dehydrogenase	1
R04737	Q99714	HSD17B10	hydroxysteroid (17-beta) dehydrogenase 10	1
R04739	P40939	HADHA	hydroxyacyl-Coenzyme A dehydrogenase/3-ketoacyl-Coenzyme A thiolase/enoyl-Coenzyme A hydratase (trifunctional protein), alpha subunit	1
R04739	Q16836	HADH	hydroxyacyl-Coenzyme A dehydrogenase	1
R04739	Q99714	HSD17B10	hydroxysteroid (17-beta) dehydrogenase 10	1
R04741	P40939	HADHA	hydroxyacyl-Coenzyme A dehydrogenase/3-ketoacyl-Coenzyme A thiolase/enoyl-Coenzyme A hydratase (trifunctional protein), alpha subunit	1
R04741	Q16836	HADH	hydroxyacyl-Coenzyme A dehydrogenase	1
R04741	Q99714	HSD17B10	hydroxysteroid (17-beta) dehydrogenase 10	1
R04743	P40939	HADHA	hydroxyacyl-Coenzyme A dehydrogenase/3-ketoacyl-Coenzyme A thiolase/enoyl-Coenzyme A hydratase (trifunctional protein), alpha subunit	1
R04743	Q16836	HADH	hydroxyacyl-Coenzyme A dehydrogenase	1
R04743	Q99714	HSD17B10	hydroxysteroid (17-beta) dehydrogenase 10	1
RE2987	Q16836	HADH	hydroxyacyl-Coenzyme A dehydrogenase	1
RE2987	Q9BW60	ELOVL1	elongation of very long chain fatty acids (FEN1/Elo2, SUR4/Elo3, yeast)-like 1	1
RE2987	Q99714	HSD17B10	hydroxysteroid (17-beta) dehydrogenase 10	1
RE3095	P22079	LPO	lactoperoxidase
RE3096	P22079	LPO	lactoperoxidase
R01279	P11310	ACADM	acyl-Coenzyme A dehydrogenase, C-4 to C-12 straight chain	1
R01279	P28330	ACADL	acyl-Coenzyme A dehydrogenase, long chain	1
R01279	P45954	ACADSB	acyl-Coenzyme A dehydrogenase, short/branched chain	1
R03777	O15254	ACOX3	acyl-Coenzyme A oxidase 3, pristanoyl	1
R03777	Q99424	ACOX2	acyl-Coenzyme A oxidase 2, branched chain	1
R03857	P11310	ACADM	acyl-Coenzyme A dehydrogenase, C-4 to C-12 straight chain	1
R03857	P28330	ACADL	acyl-Coenzyme A dehydrogenase, long chain	1
R03857	P45954	ACADSB	acyl-Coenzyme A dehydrogenase, short/branched chain	1
R03990	P11310	ACADM	acyl-Coenzyme A dehydrogenase, C-4 to C-12 straight chain	1
R03990	P28330	ACADL	acyl-Coenzyme A dehydrogenase, long chain	1
R03990	P45954	ACADSB	acyl-Coenzyme A dehydrogenase, short/branched chain	1
R04754	P11310	ACADM	acyl-Coenzyme A dehydrogenase, C-4 to C-12 straight chain	1
R04754	P28330	ACADL	acyl-Coenzyme A dehydrogenase, long chain	1
R04754	P45954	ACADSB	acyl-Coenzyme A dehydrogenase, short/branched chain	1
R04891	P30837	ALDH1B1	aldehyde dehydrogenase 1 family, member B1
R04892	P30837	ALDH1B1	aldehyde dehydrogenase 1 family, member B1
R00183	Q9NPB1	NT5M	5',3'-nucleotidase, mitochondrial
R00274	O75715	GPX5	glutathione peroxidase 5 (epididymal androgen-related protein)
R00274	P59796	GPX6	glutathione peroxidase 6 (olfactory)
R00274	Q96SL4	GPX7	glutathione peroxidase 7
R00274	P22352	GPX3	glutathione peroxidase 3 (plasma)
R01175	O15254	ACOX3	acyl-Coenzyme A oxidase 3, pristanoyl	1
R01175	Q99424	ACOX2	acyl-Coenzyme A oxidase 2, branched chain	1
R01664	Q9NPB1	NT5M	5',3'-nucleotidase, mitochondrial
R01986	P51648	ALDH3A2	aldehyde dehydrogenase 3 family, member A2
R02088	Q9NPB1	NT5M	5',3'-nucleotidase, mitochondrial
R02323	Q9NPB1	NT5M	5',3'-nucleotidase, mitochondrial
R02549	P51648	ALDH3A2	aldehyde dehydrogenase 3 family, member A2
R02678	P49189	ALDH9A1	aldehyde dehydrogenase 9 family, member A1
R02678	P30838	ALDH3A1	aldehyde dehydrogenase 3 family, memberA1
R03346	Q9NPB1	NT5M	5',3'-nucleotidase, mitochondrial
R04751	O15254	ACOX3	acyl-Coenzyme A oxidase 3, pristanoyl	1
R04751	Q99424	ACOX2	acyl-Coenzyme A oxidase 2, branched chain	1
R04903	P49189	ALDH9A1	aldehyde dehydrogenase 9 family, member A1
R04903	P30838	ALDH3A1	aldehyde dehydrogenase 3 family, memberA1
R05050	P51648	ALDH3A2	aldehyde dehydrogenase 3 family, member A2
RE3574	P49753	ACOT2	acyl-CoA thioesterase 2	1
RE3574	O00154	ACOT7	acyl-CoA thioesterase 7	1
RE3574	Q3I5F7	ACOT6	acyl-CoA thioesterase 6	1
RE3574	Q86TX2	ACOT1	acyl-CoA thioesterase 1	1
RE3579	P49753	ACOT2	acyl-CoA thioesterase 2	1
RE3579	O00154	ACOT7	acyl-CoA thioesterase 7	1
RE3579	Q3I5F7	ACOT6	acyl-CoA thioesterase 6	1
RE3579	Q86TX2	ACOT1	acyl-CoA thioesterase 1	1
RE3586	P49753	ACOT2	acyl-CoA thioesterase 2	1
RE3586	O00154	ACOT7	acyl-CoA thioesterase 7	1
RE3586	Q3I5F7	ACOT6	acyl-CoA thioesterase 6	1
RE3586	Q86TX2	ACOT1	acyl-CoA thioesterase 1	1
RE1877	P05091	ALDH2	aldehyde dehydrogenase 2 family (mitochondrial)
RE1877	P30837	ALDH1B1	aldehyde dehydrogenase 1 family, member B1
RE1877	P49419	ALDH7A1	aldehyde dehydrogenase 7 family, member A1
RE3551	Q8IWW8	ADHFE1	alcohol dehydrogenase, iron containing, 1	1
RE3552	P05091	ALDH2	aldehyde dehydrogenase 2 family (mitochondrial)	1
RE3552	P30837	ALDH1B1	aldehyde dehydrogenase 1 family, member B1	1
RE3552	P49189	ALDH9A1	aldehyde dehydrogenase 9 family, member A1	1
RE3552	P49419	ALDH7A1	aldehyde dehydrogenase 7 family, member A1	1
RE3552	P51648	ALDH3A2	aldehyde dehydrogenase 3 family, member A2	1
RE3552	P30838	ALDH3A1	aldehyde dehydrogenase 3 family, memberA1	1
R00711	P51648	ALDH3A2	aldehyde dehydrogenase 3 family, member A2
R04880	Q8IWW8	ADHFE1	alcohol dehydrogenase, iron containing, 1
R04880	P15121	AKR1B1	aldo-keto reductase family 1, member B1 (aldose reductase)
R00710	P51648	ALDH3A2	aldehyde dehydrogenase 3 family, member A2
R00335	O00429	DNM1L	dynamin 1-like
R00335	Q8WVQ1	CANT1	calcium activated nucleotidase 1
RE1916	O14880	MGST3	microsomal glutathione S-transferase 3
RE1916	O43708	GSTZ1	glutathione transferase zeta 1 (maleylacetoacetate isomerase)
RE1916	Q99735	MGST2	microsomal glutathione S-transferase 2
RE1916	P10620	MGST1	microsomal glutathione S-transferase 1
RE2296	O14880	MGST3	microsomal glutathione S-transferase 3
RE2296	O43708	GSTZ1	glutathione transferase zeta 1 (maleylacetoacetate isomerase)
RE2296	Q99735	MGST2	microsomal glutathione S-transferase 2
RE2296	P10620	MGST1	microsomal glutathione S-transferase 1
RE2390	O14734	ACOT8	acyl-CoA thioesterase 8
RE2390	O15254	ACOX3	acyl-Coenzyme A oxidase 3, pristanoyl
RE2390	P09110	ACAA1	acetyl-Coenzyme A acyltransferase 1 (peroxisomal 3-oxoacyl-Coenzyme A thiolase)
RE2390	Q8N9L9	ACOT4	acyl-CoA thioesterase 4
RE2390	Q99424	ACOX2	acyl-Coenzyme A oxidase 2, branched chain
RE2392	O14734	ACOT8	acyl-CoA thioesterase 8
RE2392	O15254	ACOX3	acyl-Coenzyme A oxidase 3, pristanoyl
RE2392	P09110	ACAA1	acetyl-Coenzyme A acyltransferase 1 (peroxisomal 3-oxoacyl-Coenzyme A thiolase)
RE2392	Q8N9L9	ACOT4	acyl-CoA thioesterase 4
RE2392	Q99424	ACOX2	acyl-Coenzyme A oxidase 2, branched chain
RE2394	O14734	ACOT8	acyl-CoA thioesterase 8
RE2394	O15254	ACOX3	acyl-Coenzyme A oxidase 3, pristanoyl
RE2394	P09110	ACAA1	acetyl-Coenzyme A acyltransferase 1 (peroxisomal 3-oxoacyl-Coenzyme A thiolase)
RE2394	Q8N9L9	ACOT4	acyl-CoA thioesterase 4
RE2394	Q99424	ACOX2	acyl-Coenzyme A oxidase 2, branched chain
RE2396	O14734	ACOT8	acyl-CoA thioesterase 8
RE2396	O15254	ACOX3	acyl-Coenzyme A oxidase 3, pristanoyl
RE2396	P09110	ACAA1	acetyl-Coenzyme A acyltransferase 1 (peroxisomal 3-oxoacyl-Coenzyme A thiolase)
RE2396	Q8N9L9	ACOT4	acyl-CoA thioesterase 4
RE2396	Q99424	ACOX2	acyl-Coenzyme A oxidase 2, branched chain
RE2522	O14880	MGST3	microsomal glutathione S-transferase 3
RE2522	O43708	GSTZ1	glutathione transferase zeta 1 (maleylacetoacetate isomerase)
RE2522	Q99735	MGST2	microsomal glutathione S-transferase 2
RE2522	P10620	MGST1	microsomal glutathione S-transferase 1
RE2523	O14880	MGST3	microsomal glutathione S-transferase 3
RE2523	O43708	GSTZ1	glutathione transferase zeta 1 (maleylacetoacetate isomerase)
RE2523	Q99735	MGST2	microsomal glutathione S-transferase 2
RE2523	P10620	MGST1	microsomal glutathione S-transferase 1
RE2524	O14880	MGST3	microsomal glutathione S-transferase 3
RE2524	O43708	GSTZ1	glutathione transferase zeta 1 (maleylacetoacetate isomerase)
RE2524	Q99735	MGST2	microsomal glutathione S-transferase 2
RE2524	P10620	MGST1	microsomal glutathione S-transferase 1
RE2525	O14880	MGST3	microsomal glutathione S-transferase 3
RE2525	O43708	GSTZ1	glutathione transferase zeta 1 (maleylacetoacetate isomerase)
RE2525	Q99735	MGST2	microsomal glutathione S-transferase 2
RE2525	P10620	MGST1	microsomal glutathione S-transferase 1
RE2576	O14734	ACOT8	acyl-CoA thioesterase 8
RE2576	O15254	ACOX3	acyl-Coenzyme A oxidase 3, pristanoyl
RE2576	P09110	ACAA1	acetyl-Coenzyme A acyltransferase 1 (peroxisomal 3-oxoacyl-Coenzyme A thiolase)
RE2576	Q8N9L9	ACOT4	acyl-CoA thioesterase 4
RE2576	Q99424	ACOX2	acyl-Coenzyme A oxidase 2, branched chain
RE2697	O14734	ACOT8	acyl-CoA thioesterase 8
RE2697	O15254	ACOX3	acyl-Coenzyme A oxidase 3, pristanoyl
RE2697	P09110	ACAA1	acetyl-Coenzyme A acyltransferase 1 (peroxisomal 3-oxoacyl-Coenzyme A thiolase)
RE2697	Q8N9L9	ACOT4	acyl-CoA thioesterase 4
RE2697	Q99424	ACOX2	acyl-Coenzyme A oxidase 2, branched chain
RE2700	O14734	ACOT8	acyl-CoA thioesterase 8
RE2700	O15254	ACOX3	acyl-Coenzyme A oxidase 3, pristanoyl
RE2700	P09110	ACAA1	acetyl-Coenzyme A acyltransferase 1 (peroxisomal 3-oxoacyl-Coenzyme A thiolase)
RE2700	Q8N9L9	ACOT4	acyl-CoA thioesterase 4
RE2700	Q99424	ACOX2	acyl-Coenzyme A oxidase 2, branched chain
RE0026	P30084	ECHS1	enoyl Coenzyme A hydratase, short chain, 1, mitochondrial
RE0026	P40939	HADHA	hydroxyacyl-Coenzyme A dehydrogenase/3-ketoacyl-Coenzyme A thiolase/enoyl-Coenzyme A hydratase (trifunctional protein), alpha subunit
RE0026	P42765	ACAA2	acetyl-Coenzyme A acyltransferase 2
RE0026	P49753	ACOT2	acyl-CoA thioesterase 2
RE0026	P55084	HADHB	hydroxyacyl-Coenzyme A dehydrogenase/3-ketoacyl-Coenzyme A thiolase/enoyl-Coenzyme A hydratase (trifunctional protein), beta subunit
RE0026	O00154	ACOT7	acyl-CoA thioesterase 7
RE0026	Q16836	HADH	hydroxyacyl-Coenzyme A dehydrogenase
