# Supplementary material for: Compartmentalization of the Edinburgh Human Metabolic Network
Source: BMC Bioinformatics. 2010 Jul 22;11:393. doi: 10.1186/1471-2105-11-393 (PMC2918583; doi:10.1186/1471-2105-11-393)
Supplement: Additional file 4 — In silico metabolic capability analysis of the compartmentalized EHMN. The in silico inspection results of 68 metabolic processes are listed. The hyperlinks for visually checking the pathways using our web-based pathway analysis tool are included. [file 1471-2105-11-393-S4.XLS]

## Sheet: Sheet1
from	to	link
amino acids
alpha-D-Glucose 6-phosphate	L-Cysteine	http://csb.inf.ed.ac.uk/path/?com1=C00668C&com2=C00097C
alpha-D-Glucose 6-phosphate	L-Cystine	http://csb.inf.ed.ac.uk/path/?com1=C00668C&com2=C00491C
alpha-D-Glucose 6-phosphate	L-Glutamine	http://csb.inf.ed.ac.uk/path/?com1=C00668C&com2=C00064C
alpha-D-Glucose 6-phosphate	L-Glutamate	http://csb.inf.ed.ac.uk/path/?com1=C00668C&com2=C00025C
L-Phenylalanine	L-Tyrosine	http://csb.inf.ed.ac.uk/path/?com1=C00079C&com2=C00082C
alpha-D-Glucose 6-phosphate	L-Arginine	http://csb.inf.ed.ac.uk/path/?com1=C00668C&com2=C00062C
alpha-D-Glucose 6-phosphate	L-Proline	http://csb.inf.ed.ac.uk/path/?com1=C00668C&com2=C00148M
alpha-D-Glucose 6-phosphate	L-Aspartate	http://csb.inf.ed.ac.uk/path/?com1=C00668C&com2=C00049C
alpha-D-Glucose 6-phosphate	L-Asparagine	http://csb.inf.ed.ac.uk/path/?com1=C00668C&com2=C00152C
alpha-D-Glucose 6-phosphate	Glycine	http://csb.inf.ed.ac.uk/path/?com1=C00668C&com2=C00037M
alpha-D-Glucose 6-phosphate	L-Serine	http://csb.inf.ed.ac.uk/path/?com1=C00668C&com2=C00065C
alpha-D-Glucose 6-phosphate	L-Alanine	http://csb.inf.ed.ac.uk/path/?com1=C00668C&com2=C00041C
L-Histidine	L-Glutamate	http://csb.inf.ed.ac.uk/path/?com1=C00135C&com2=C00025C
Putrescine	L-Glutamate	http://csb.inf.ed.ac.uk/path/?com1=C00134C&com2=C00025C
Putrescine	beta-Alanine	http://csb.inf.ed.ac.uk/path/?com1=C00134C&com2=C00099C
L-Lysine	Acetyl-CoA	http://csb.inf.ed.ac.uk/path/?com1=C00047C&com2=C00024C
L-Methionine	Acetyl-CoA	http://csb.inf.ed.ac.uk/path/?com1=C00073C&com2=C00024M
L-Cysteine	Acetyl-CoA	http://csb.inf.ed.ac.uk/path/?com1=C00097C&com2=C00024C
L-Cystine	Thiocysteine	http://csb.inf.ed.ac.uk/path/?com1=C00491C&com2=C01962C
L-Glutamine	L-Glutamate	http://csb.inf.ed.ac.uk/path/?com1=C00064C&com2=C00025C
L-Glutamate	Acetyl-CoA	http://csb.inf.ed.ac.uk/path/?com1=C00025C&com2=C00024C
L-Tyrosine	Fumarate	http://csb.inf.ed.ac.uk/path/?com1=C00082C&com2=C00122C
L-Tyrosine	3-Methoxy-4-hydroxymandelate	http://csb.inf.ed.ac.uk/path/?com1=C00082C&com2=C05584R
L-Tyrosine	3-Methoxy-4-hydroxyphenylglycolaldehyde	http://csb.inf.ed.ac.uk/path/?com1=C00082C&com2=C05583C
L-Tryptophan	Acetyl-CoA	http://csb.inf.ed.ac.uk/path/?com1=C00078C&com2=C00024C
L-Arginine	L-Aspartate	http://csb.inf.ed.ac.uk/path/?com1=C00062M&com2=C00049M
L-Proline	L-Glutamate	http://csb.inf.ed.ac.uk/path/?com1=C00148M&com2=C00025C
L-Aspartate	Acetyl-CoA	http://csb.inf.ed.ac.uk/path/?com1=C00049C&com2=C00024C
L-Asparagine	Acetyl-CoA	http://csb.inf.ed.ac.uk/path/?com1=C00152M&com2=C00024C
L-Valine	Succinyl-CoA	http://csb.inf.ed.ac.uk/path/?com1=C00183C&com2=C00091C
L-Leucine	Acetyl-CoA	http://csb.inf.ed.ac.uk/path/?com1=C00123M&com2=C00024M
L-Isoleucine	Acetyl-CoA	http://csb.inf.ed.ac.uk/path/?com1=C00407C&com2=C00024C
Glycine	Acetyl-CoA	http://csb.inf.ed.ac.uk/path/?com1=C00037M&com2=C00024C
L-Threonine	L-Glutamate	http://csb.inf.ed.ac.uk/path/?com1=C00188C&com2=C00025C
L-Phenylalanine	3-Methoxy-4-hydroxymandelate	http://csb.inf.ed.ac.uk/path/?com1=C00079C&com2=C05584R
L-Serine	Pyruvate	http://csb.inf.ed.ac.uk/path/?com1=C00065C&com2=C00022C
L-Alanine	Pyruvate	http://csb.inf.ed.ac.uk/path/?com1=C00041C&com2=C00022C
ribonucleotides
alpha-D-Glucose 6-phosphate	AMP	http://csb.inf.ed.ac.uk/path/?com1=C00668C&com2=C00020C
alpha-D-Glucose 6-phosphate	CMP	http://csb.inf.ed.ac.uk/path/?com1=C00668C&com2=C00055C
alpha-D-Glucose 6-phosphate	GMP	http://csb.inf.ed.ac.uk/path/?com1=C00668C&com2=C00144C
alpha-D-Glucose 6-phosphate	UMP	http://csb.inf.ed.ac.uk/path/?com1=C00668C&com2=C00105C
deoxyribonucleotides
alpha-D-Glucose 6-phosphate	dAMP	http://csb.inf.ed.ac.uk/path/?com1=C00668C&com2=C00360C
alpha-D-Glucose 6-phosphate	dTMP	http://csb.inf.ed.ac.uk/path/?com1=C00668C&com2=C00364C
alpha-D-Glucose 6-phosphate	dCMP	http://csb.inf.ed.ac.uk/path/?com1=C00668C&com2=C00239C
alpha-D-Glucose 6-phosphate	dGMP	http://csb.inf.ed.ac.uk/path/?com1=C00668C&com2=C00362C
fatty acids
Acetyl-CoA	Hexadecanoic acid	http://csb.inf.ed.ac.uk/path/?com1=C00024C&com2=C00249C
Hexadecanoic acid	Acetyl-CoA	http://csb.inf.ed.ac.uk/path/?com1=C00249X&com2=C00024M
Linoleate	Acetyl-CoA	http://csb.inf.ed.ac.uk/path/?com1=C01595X&com2=C00024M
(9Z,12Z,15Z)-Octadecatrienoic acid	all-cis-12,15,18,21-tetracosatetraenoyl-CoA	http://csb.inf.ed.ac.uk/path/?com1=C06427R&com2=CE4855R
cis,cis-myristo-5,8-dienoyl-CoA	Acetyl-CoA	http://csb.inf.ed.ac.uk/path/?com1=CE0785X&com2=C00024M
3-oxo-10(R)-hydroxy-octadeca-6E,8E,12Z-trienoate	4(R)-hydroxy-dodec-6Z-enoate	http://csb.inf.ed.ac.uk/path/?com1=CE5307M&com2=CE5310M
3-oxo-10(S)-hydroxy-octadeca-6E,8E,12Z-trienoate	4(S)-hydroxy-dodec-6Z-enoate	http://csb.inf.ed.ac.uk/path/?com1=CE5319M&com2=CE5322M
Phytanate	Acetyl-CoA	http://csb.inf.ed.ac.uk/path/?com1=C01607X&com2=C00024M
Linoleate	trans-Dec-2-enoyl-CoA	http://csb.inf.ed.ac.uk/path/?com1=C01595X&com2=C05275M
trans-Dec-2-enoyl-CoA	Acetyl-CoA	http://csb.inf.ed.ac.uk/path/?com1=C05275M&com2=C00024M
palmitoleate	Acetyl-CoA	http://csb.inf.ed.ac.uk/path/?com1=CE0850X&com2=C00024M
Linoleoyl-CoA	trans,cis,cis-2,7,10-hexadecatrienoyl-CoA	http://csb.inf.ed.ac.uk/path/?com1=C02050X&com2=CE2433M
trans,cis,cis-2,7,10-hexadecatrienoyl-CoA	Acetyl-CoA	http://csb.inf.ed.ac.uk/path/?com1=CE2433M&com2=C00024M
25(S)-trihydroxycoprostanoyl-CoA	Choloyl-CoA	http://csb.inf.ed.ac.uk/path/?com1=CE5166M&com2=C01794M
steroids
Acetyl-CoA	Cholesterol	http://csb.inf.ed.ac.uk/path/?com1=C00024C&com2=C00187R
Cholesterol	Aldosterone	http://csb.inf.ed.ac.uk/path/?com1=C00187C&com2=C01780M
glycans
Dolichyl phosphate	(Gal)2 (GlcNAc)4 (LFuc)1 (Man)3 (Neu5Ac)2 (Asn)1	http://csb.inf.ed.ac.uk/path/?com1=C00110C&com2=G00018C
Dolichyl phosphate	(GlcNAc)7 (Man)3 (Asn)1	http://csb.inf.ed.ac.uk/path/?com1=C00110C&com2=G00022C
UDP-N-acetyl-D-galactosamine	(Gal)1 (GalNAc)1 (Neu5Ac)2 (Ser/Thr)1	http://csb.inf.ed.ac.uk/path/?com1=C00203G&com2=G00027G
others
alpha-D-Glucose 6-phosphate	Heme	http://csb.inf.ed.ac.uk/path/?com1=C00668C&com2=C00032M
Prostaglandin H2	Prostaglandin J2	http://csb.inf.ed.ac.uk/path/?com1=C00427C&com2=C05957C
Prostaglandin H2	Prostaglandin B1	http://csb.inf.ed.ac.uk/path/?com1=C00427C&com2=C00959C
Prostaglandin H2	Prostaglandin C2	http://csb.inf.ed.ac.uk/path/?com1=C00427C&com2=C05955C
